# Supplementary material for: A minimal ion–chemistry model for predicting benign paroxysmal positional vertigo risk based on endolymphatic calcium and pH
Source: Front Neurol. 2025 Oct 23;16:1690931. doi: 10.3389/fneur.2025.1690931 (PMC12590773; doi:10.3389/fneur.2025.1690931)
Supplement: Supplementary file 5 [file Table_1.xlsx]

## Sheet: Sheet1
pH	Ca_uM	Ccrit_uM	Omega	risk_r
7.5	200	378.309	0.528669	0.902811
7.501	200	377.407	0.529932	0.901817
7.502	200	376.507	0.531199	0.900817
7.503	200	375.609	0.532468	0.89981
7.504	200	374.714	0.53374	0.898797
7.505	200	373.821	0.535015	0.897777
7.506	200	372.93	0.536293	0.89675
7.507	200	372.042	0.537574	0.895717
7.508	200	371.155	0.538858	0.894678
7.509	200	370.271	0.540145	0.893632
7.51	200	369.389	0.541435	0.892579
7.511	200	368.509	0.542728	0.89152
7.512	200	367.631	0.544024	0.890454
7.513	200	366.755	0.545323	0.889382
7.514	200	365.882	0.546624	0.888303
7.515	200	365.011	0.547929	0.887218
7.516	200	364.141	0.549237	0.886126
7.517	200	363.274	0.550548	0.885028
7.518	200	362.41	0.551862	0.883923
7.519	200	361.547	0.553179	0.882812
7.52	200	360.686	0.554499	0.881695
7.521	200	359.828	0.555821	0.880571
7.522	200	358.971	0.557147	0.87944
7.523	200	358.117	0.558477	0.878304
7.524	200	357.265	0.559809	0.877161
7.525	200	356.415	0.561144	0.876011
7.526	200	355.567	0.562482	0.874855
7.527	200	354.721	0.563823	0.873693
7.528	200	353.877	0.565168	0.872524
7.529	200	353.035	0.566515	0.871349
7.53	200	352.196	0.567866	0.870168
7.531	200	351.358	0.56922	0.868981
7.532	200	350.523	0.570577	0.867787
7.533	200	349.689	0.571937	0.866587
7.534	200	348.858	0.5733	0.865381
7.535	200	348.028	0.574666	0.864169
7.536	200	347.201	0.576035	0.86295
7.537	200	346.376	0.577408	0.861725
7.538	200	345.552	0.578784	0.860494
7.539	200	344.731	0.580163	0.859258
7.54	200	343.912	0.581545	0.858015
7.541	200	343.094	0.58293	0.856765
7.542	200	342.279	0.584318	0.85551
7.543	200	341.466	0.58571	0.854249
7.544	200	340.655	0.587105	0.852982
7.545	200	339.845	0.588503	0.851709
7.546	200	339.038	0.589904	0.85043
7.547	200	338.233	0.591309	0.849145
7.548	200	337.43	0.592716	0.847854
7.549	200	336.628	0.594127	0.846558
7.55	200	335.829	0.595541	0.845255
7.551	200	335.031	0.596959	0.843947
7.552	200	334.236	0.59838	0.842633
7.553	200	333.442	0.599804	0.841313
7.554	200	332.651	0.601231	0.839988
7.555	200	331.861	0.602662	0.838656
7.556	200	331.074	0.604095	0.83732
7.557	200	330.288	0.605533	0.835977
7.558	200	329.504	0.606973	0.834629
7.559	200	328.722	0.608417	0.833276
7.56	200	327.942	0.609864	0.831917
7.561	200	327.164	0.611314	0.830553
7.562	200	326.388	0.612768	0.829183
7.563	200	325.613	0.614225	0.827808
7.564	200	324.841	0.615686	0.826427
7.565	200	324.071	0.61715	0.825041
7.566	200	323.302	0.618617	0.82365
7.567	200	322.535	0.620087	0.822253
7.568	200	321.77	0.621561	0.820852
7.569	200	321.007	0.623039	0.819445
7.57	200	320.246	0.624519	0.818033
7.571	200	319.487	0.626004	0.816616
7.572	200	318.73	0.627491	0.815194
7.573	200	317.974	0.628982	0.813767
7.574	200	317.22	0.630477	0.812335
7.575	200	316.468	0.631975	0.810898
7.576	200	315.718	0.633476	0.809456
7.577	200	314.97	0.634981	0.808009
7.578	200	314.224	0.636489	0.806558
7.579	200	313.479	0.638001	0.805102
7.58	200	312.737	0.639516	0.803641
7.581	200	311.996	0.641035	0.802175
7.582	200	311.257	0.642557	0.800705
7.583	200	310.519	0.644082	0.79923
7.584	200	309.784	0.645612	0.797751
7.585	200	309.05	0.647144	0.796267
7.586	200	308.318	0.648681	0.794779
7.587	200	307.588	0.65022	0.793286
7.588	200	306.86	0.651764	0.79179
7.589	200	306.133	0.653311	0.790288
7.59	200	305.408	0.654861	0.788783
7.591	200	304.685	0.656415	0.787273
7.592	200	303.964	0.657972	0.785759
7.593	200	303.245	0.659534	0.784241
7.594	200	302.527	0.661098	0.78272
7.595	200	301.811	0.662667	0.781194
7.596	200	301.097	0.664239	0.779664
7.597	200	300.384	0.665814	0.77813
7.598	200	299.673	0.667393	0.776592
7.599	200	298.964	0.668976	0.775051
7.6	200	298.257	0.670563	0.773505
7.601	200	297.551	0.672153	0.771957
7.602	200	296.848	0.673747	0.770404
7.603	200	296.145	0.675344	0.768848
7.604	200	295.445	0.676945	0.767288
7.605	200	294.746	0.67855	0.765725
7.606	200	294.049	0.680158	0.764158
7.607	200	293.354	0.681771	0.762588
7.608	200	292.66	0.683386	0.761015
7.609	200	291.968	0.685006	0.759438
7.61	200	291.278	0.686629	0.757858
7.611	200	290.589	0.688256	0.756275
7.612	200	289.902	0.689887	0.754689
7.613	200	289.217	0.691522	0.7531
7.614	200	288.534	0.69316	0.751508
7.615	200	287.852	0.694802	0.749913
7.616	200	287.171	0.696448	0.748314
7.617	200	286.493	0.698098	0.746713
7.618	200	285.816	0.699751	0.74511
7.619	200	285.141	0.701408	0.743503
7.62	200	284.467	0.703069	0.741894
7.621	200	283.795	0.704734	0.740282
7.622	200	283.124	0.706403	0.738668
7.623	200	282.456	0.708076	0.737051
7.624	200	281.789	0.709752	0.735431
7.625	200	281.123	0.711432	0.73381
7.626	200	280.459	0.713116	0.732186
7.627	200	279.797	0.714804	0.730559
7.628	200	279.136	0.716496	0.72893
7.629	200	278.477	0.718192	0.727299
7.63	200	277.82	0.719892	0.725666
7.631	200	277.164	0.721595	0.724031
7.632	200	276.509	0.723303	0.722394
7.633	200	275.857	0.725014	0.720755
7.634	200	275.206	0.726729	0.719114
7.635	200	274.556	0.728449	0.717471
7.636	200	273.908	0.730172	0.715826
7.637	200	273.262	0.731899	0.71418
7.638	200	272.617	0.73363	0.712532
7.639	200	271.974	0.735365	0.710882
7.64	200	271.332	0.737104	0.709231
7.641	200	270.692	0.738847	0.707578
7.642	200	270.053	0.740595	0.705923
7.643	200	269.416	0.742346	0.704268
7.644	200	268.781	0.744101	0.70261
7.645	200	268.147	0.74586	0.700952
7.646	200	267.514	0.747623	0.699292
7.647	200	266.883	0.749391	0.697631
7.648	200	266.254	0.751162	0.695969
7.649	200	265.626	0.752937	0.694306
7.65	200	265	0.754717	0.692642
7.651	200	264.375	0.756501	0.690977
7.652	200	263.752	0.758288	0.689311
7.653	200	263.13	0.76008	0.687644
7.654	200	262.51	0.761876	0.685976
7.655	200	261.891	0.763676	0.684308
7.656	200	261.274	0.76548	0.682638
7.657	200	260.658	0.767289	0.680969
7.658	200	260.044	0.769101	0.679298
7.659	200	259.431	0.770918	0.677627
7.66	200	258.82	0.772739	0.675956
7.661	200	258.21	0.774564	0.674284
7.662	200	257.602	0.776393	0.672611
7.663	200	256.995	0.778226	0.670939
7.664	200	256.389	0.780064	0.669266
7.665	200	255.785	0.781906	0.667593
7.666	200	255.183	0.783752	0.665919
7.667	200	254.582	0.785602	0.664246
7.668	200	253.982	0.787457	0.662572
7.669	200	253.384	0.789316	0.660899
7.67	200	252.787	0.791179	0.659225
7.671	200	252.192	0.793046	0.657552
7.672	200	251.598	0.794918	0.655878
7.673	200	251.006	0.796794	0.654205
7.674	200	250.415	0.798674	0.652532
7.675	200	249.826	0.800559	0.65086
7.676	200	249.237	0.802448	0.649187
7.677	200	248.651	0.804341	0.647515
7.678	200	248.066	0.806238	0.645844
7.679	200	247.482	0.80814	0.644173
7.68	200	246.899	0.810047	0.642502
7.681	200	246.318	0.811958	0.640832
7.682	200	245.739	0.813873	0.639163
7.683	200	245.16	0.815792	0.637495
7.684	200	244.584	0.817716	0.635827
7.685	200	244.008	0.819644	0.634159
7.686	200	243.434	0.821577	0.632493
7.687	200	242.862	0.823514	0.630828
7.688	200	242.29	0.825456	0.629163
7.689	200	241.72	0.827402	0.6275
7.69	200	241.152	0.829353	0.625837
7.691	200	240.585	0.831308	0.624175
7.692	200	240.019	0.833267	0.622515
7.693	200	239.455	0.835232	0.620856
7.694	200	238.892	0.8372	0.619198
7.695	200	238.33	0.839173	0.617541
7.696	200	237.769	0.841151	0.615885
7.697	200	237.21	0.843133	0.614231
7.698	200	236.653	0.84512	0.612578
7.699	200	236.097	0.847111	0.610926
7.7	200	235.542	0.849107	0.609276
7.701	200	234.988	0.851107	0.607627
7.702	200	234.436	0.853112	0.60598
7.703	200	233.885	0.855122	0.604335
7.704	200	233.335	0.857136	0.602691
7.705	200	232.787	0.859155	0.601048
7.706	200	232.24	0.861179	0.599408
7.707	200	231.694	0.863207	0.597769
7.708	200	231.15	0.86524	0.596132
7.709	200	230.607	0.867277	0.594496
7.71	200	230.065	0.869319	0.592863
7.711	200	229.525	0.871366	0.591231
7.712	200	228.985	0.873418	0.589602
7.713	200	228.448	0.875474	0.587974
7.714	200	227.911	0.877535	0.586348
7.715	200	227.376	0.879601	0.584724
7.716	200	226.842	0.881671	0.583103
7.717	200	226.309	0.883746	0.581483
7.718	200	225.778	0.885826	0.579866
7.719	200	225.248	0.887911	0.578251
7.72	200	224.719	0.890001	0.576638
7.721	200	224.191	0.892095	0.575027
7.722	200	223.665	0.894194	0.573419
7.723	200	223.14	0.896298	0.571813
7.724	200	222.616	0.898407	0.570209
7.725	200	222.094	0.900521	0.568607
7.726	200	221.573	0.902639	0.567009
7.727	200	221.053	0.904762	0.565412
7.728	200	220.534	0.906891	0.563818
7.729	200	220.016	0.909024	0.562227
7.73	200	219.5	0.911162	0.560638
7.731	200	218.985	0.913305	0.559051
7.732	200	218.471	0.915452	0.557467
7.733	200	217.959	0.917605	0.555886
7.734	200	217.447	0.919763	0.554308
7.735	200	216.937	0.921926	0.552732
7.736	200	216.428	0.924093	0.551159
7.737	200	215.921	0.926266	0.549589
7.738	200	215.414	0.928443	0.548021
7.739	200	214.909	0.930626	0.546457
7.74	200	214.405	0.932814	0.544895
7.741	200	213.902	0.935006	0.543336
7.742	200	213.401	0.937204	0.54178
7.743	200	212.9	0.939406	0.540227
7.744	200	212.401	0.941614	0.538676
7.745	200	211.903	0.943827	0.537129
7.746	200	211.406	0.946045	0.535585
7.747	200	210.911	0.948268	0.534044
7.748	200	210.416	0.950496	0.532506
7.749	200	209.923	0.952729	0.530971
7.75	200	209.431	0.954967	0.529439
7.751	200	208.94	0.957211	0.52791
7.752	200	208.451	0.959459	0.526384
7.753	200	207.962	0.961713	0.524861
7.754	200	207.475	0.963972	0.523342
7.755	200	206.989	0.966236	0.521826
7.756	200	206.504	0.968505	0.520313
7.757	200	206.02	0.97078	0.518803
7.758	200	205.537	0.97306	0.517297
7.759	200	205.056	0.975345	0.515794
7.76	200	204.575	0.977635	0.514294
7.761	200	204.096	0.97993	0.512798
7.762	200	203.618	0.982231	0.511305
7.763	200	203.141	0.984537	0.509815
7.764	200	202.665	0.986848	0.508329
7.765	200	202.191	0.989165	0.506846
7.766	200	201.717	0.991487	0.505366
7.767	200	201.245	0.993814	0.50389
7.768	200	200.774	0.996146	0.502418
7.769	200	200.304	0.998484	0.500949
7.77	200	199.835	1.00083	0.499483
7.771	200	199.367	1.00318	0.498021
7.772	200	198.9	1.00553	0.496563
7.773	200	198.434	1.00789	0.495108
7.774	200	197.97	1.01025	0.493656
7.775	200	197.507	1.01262	0.492209
7.776	200	197.044	1.015	0.490764
7.777	200	196.583	1.01738	0.489324
7.778	200	196.123	1.01977	0.487887
7.779	200	195.664	1.02216	0.486453
7.78	200	195.206	1.02456	0.485024
7.781	200	194.749	1.02696	0.483598
7.782	200	194.294	1.02937	0.482175
7.783	200	193.839	1.03178	0.480757
7.784	200	193.386	1.0342	0.479342
7.785	200	192.933	1.03663	0.477931
7.786	200	192.482	1.03906	0.476523
7.787	200	192.032	1.0415	0.475119
7.788	200	191.582	1.04394	0.473719
7.789	200	191.134	1.04638	0.472323
7.79	200	190.687	1.04884	0.47093
7.791	200	190.241	1.0513	0.469542
7.792	200	189.796	1.05376	0.468157
7.793	200	189.353	1.05623	0.466776
7.794	200	188.91	1.05871	0.465398
7.795	200	188.468	1.06119	0.464025
7.796	200	188.027	1.06368	0.462655
7.797	200	187.588	1.06617	0.461289
7.798	200	187.149	1.06867	0.459927
7.799	200	186.712	1.07117	0.458569
7.8	200	186.275	1.07368	0.457215
7.5	200.5	378.309	0.529991	0.902261
7.501	200.5	377.407	0.531257	0.901263
7.502	200.5	376.507	0.532527	0.900257
7.503	200.5	375.609	0.533799	0.899245
7.504	200.5	374.714	0.535074	0.898227
7.505	200.5	373.821	0.536353	0.897202
7.506	200.5	372.93	0.537634	0.89617
7.507	200.5	372.042	0.538918	0.895132
7.508	200.5	371.155	0.540205	0.894087
7.509	200.5	370.271	0.541496	0.893036
7.51	200.5	369.389	0.542789	0.891978
7.511	200.5	368.509	0.544085	0.890914
7.512	200.5	367.631	0.545384	0.889843
7.513	200.5	366.755	0.546686	0.888765
7.514	200.5	365.882	0.547991	0.887681
7.515	200.5	365.011	0.549299	0.886591
7.516	200.5	364.141	0.55061	0.885494
7.517	200.5	363.274	0.551924	0.884391
7.518	200.5	362.41	0.553241	0.883281
7.519	200.5	361.547	0.554562	0.882164
7.52	200.5	360.686	0.555885	0.881041
7.521	200.5	359.828	0.557211	0.879912
7.522	200.5	358.971	0.55854	0.878776
7.523	200.5	358.117	0.559873	0.877634
7.524	200.5	357.265	0.561208	0.876486
7.525	200.5	356.415	0.562547	0.875331
7.526	200.5	355.567	0.563888	0.874169
7.527	200.5	354.721	0.565233	0.873002
7.528	200.5	353.877	0.566581	0.871827
7.529	200.5	353.035	0.567932	0.870647
7.53	200.5	352.196	0.569286	0.86946
7.531	200.5	351.358	0.570643	0.868268
7.532	200.5	350.523	0.572003	0.867068
7.533	200.5	349.689	0.573366	0.865863
7.534	200.5	348.858	0.574733	0.864651
7.535	200.5	348.028	0.576103	0.863433
7.536	200.5	347.201	0.577475	0.862209
7.537	200.5	346.376	0.578851	0.860979
7.538	200.5	345.552	0.580231	0.859743
7.539	200.5	344.731	0.581613	0.8585
7.54	200.5	343.912	0.582998	0.857251
7.541	200.5	343.094	0.584387	0.855997
7.542	200.5	342.279	0.585779	0.854736
7.543	200.5	341.466	0.587174	0.853469
7.544	200.5	340.655	0.588573	0.852197
7.545	200.5	339.845	0.589974	0.850918
7.546	200.5	339.038	0.591379	0.849633
7.547	200.5	338.233	0.592787	0.848343
7.548	200.5	337.43	0.594198	0.847046
7.549	200.5	336.628	0.595613	0.845744
7.55	200.5	335.829	0.59703	0.844436
7.551	200.5	335.031	0.598451	0.843122
7.552	200.5	334.236	0.599876	0.841802
7.553	200.5	333.442	0.601303	0.840477
7.554	200.5	332.651	0.602734	0.839146
7.555	200.5	331.861	0.604168	0.837809
7.556	200.5	331.074	0.605606	0.836467
7.557	200.5	330.288	0.607046	0.835119
7.558	200.5	329.504	0.60849	0.833765
7.559	200.5	328.722	0.609938	0.832406
7.56	200.5	327.942	0.611389	0.831041
7.561	200.5	327.164	0.612843	0.829671
7.562	200.5	326.388	0.6143	0.828296
7.563	200.5	325.613	0.615761	0.826915
7.564	200.5	324.841	0.617225	0.825529
7.565	200.5	324.071	0.618692	0.824137
7.566	200.5	323.302	0.620163	0.82274
7.567	200.5	322.535	0.621638	0.821338
7.568	200.5	321.77	0.623115	0.819931
7.569	200.5	321.007	0.624596	0.818518
7.57	200.5	320.246	0.626081	0.817101
7.571	200.5	319.487	0.627569	0.815678
7.572	200.5	318.73	0.62906	0.814251
7.573	200.5	317.974	0.630555	0.812818
7.574	200.5	317.22	0.632053	0.81138
7.575	200.5	316.468	0.633555	0.809938
7.576	200.5	315.718	0.63506	0.80849
7.577	200.5	314.97	0.636568	0.807038
7.578	200.5	314.224	0.63808	0.805581
7.579	200.5	313.479	0.639596	0.804119
7.58	200.5	312.737	0.641115	0.802653
7.581	200.5	311.996	0.642637	0.801182
7.582	200.5	311.257	0.644163	0.799706
7.583	200.5	310.519	0.645693	0.798226
7.584	200.5	309.784	0.647226	0.796741
7.585	200.5	309.05	0.648762	0.795251
7.586	200.5	308.318	0.650302	0.793758
7.587	200.5	307.588	0.651846	0.79226
7.588	200.5	306.86	0.653393	0.790757
7.589	200.5	306.133	0.654944	0.789251
7.59	200.5	305.408	0.656498	0.78774
7.591	200.5	304.685	0.658056	0.786225
7.592	200.5	303.964	0.659617	0.784705
7.593	200.5	303.245	0.661182	0.783182
7.594	200.5	302.527	0.662751	0.781655
7.595	200.5	301.811	0.664323	0.780123
7.596	200.5	301.097	0.665899	0.778588
7.597	200.5	300.384	0.667479	0.777049
7.598	200.5	299.673	0.669062	0.775506
7.599	200.5	298.964	0.670649	0.773959
7.6	200.5	298.257	0.672239	0.772409
7.601	200.5	297.551	0.673833	0.770854
7.602	200.5	296.848	0.675431	0.769297
7.603	200.5	296.145	0.677032	0.767735
7.604	200.5	295.445	0.678637	0.76617
7.605	200.5	294.746	0.680246	0.764602
7.606	200.5	294.049	0.681859	0.76303
7.607	200.5	293.354	0.683475	0.761455
7.608	200.5	292.66	0.685095	0.759876
7.609	200.5	291.968	0.686719	0.758295
7.61	200.5	291.278	0.688346	0.75671
7.611	200.5	290.589	0.689977	0.755122
7.612	200.5	289.902	0.691612	0.75353
7.613	200.5	289.217	0.693251	0.751936
7.614	200.5	288.534	0.694893	0.750339
7.615	200.5	287.852	0.696539	0.748739
7.616	200.5	287.171	0.698189	0.747136
7.617	200.5	286.493	0.699843	0.74553
7.618	200.5	285.816	0.701501	0.743921
7.619	200.5	285.141	0.703162	0.74231
7.62	200.5	284.467	0.704827	0.740695
7.621	200.5	283.795	0.706496	0.739079
7.622	200.5	283.124	0.708169	0.73746
7.623	200.5	282.456	0.709846	0.735838
7.624	200.5	281.789	0.711526	0.734214
7.625	200.5	281.123	0.713211	0.732587
7.626	200.5	280.459	0.714899	0.730958
7.627	200.5	279.797	0.716591	0.729327
7.628	200.5	279.136	0.718287	0.727694
7.629	200.5	278.477	0.719987	0.726058
7.63	200.5	277.82	0.721691	0.72442
7.631	200.5	277.164	0.723399	0.722781
7.632	200.5	276.509	0.725111	0.721139
7.633	200.5	275.857	0.726826	0.719495
7.634	200.5	275.206	0.728546	0.71785
7.635	200.5	274.556	0.73027	0.716202
7.636	200.5	273.908	0.731997	0.714553
7.637	200.5	273.262	0.733729	0.712902
7.638	200.5	272.617	0.735464	0.71125
7.639	200.5	271.974	0.737204	0.709596
7.64	200.5	271.332	0.738947	0.70794
7.641	200.5	270.692	0.740695	0.706283
7.642	200.5	270.053	0.742446	0.704624
7.643	200.5	269.416	0.744202	0.702964
7.644	200.5	268.781	0.745961	0.701303
7.645	200.5	268.147	0.747725	0.69964
7.646	200.5	267.514	0.749492	0.697976
7.647	200.5	266.883	0.751264	0.696311
7.648	200.5	266.254	0.75304	0.694645
7.649	200.5	265.626	0.75482	0.692978
7.65	200.5	265	0.756604	0.69131
7.651	200.5	264.375	0.758392	0.689641
7.652	200.5	263.752	0.760184	0.687971
7.653	200.5	263.13	0.76198	0.6863
7.654	200.5	262.51	0.763781	0.684628
7.655	200.5	261.891	0.765585	0.682956
7.656	200.5	261.274	0.767394	0.681283
7.657	200.5	260.658	0.769207	0.679609
7.658	200.5	260.044	0.771024	0.677935
7.659	200.5	259.431	0.772845	0.67626
7.66	200.5	258.82	0.77467	0.674585
7.661	200.5	258.21	0.7765	0.672909
7.662	200.5	257.602	0.778334	0.671234
7.663	200.5	256.995	0.780172	0.669557
7.664	200.5	256.389	0.782014	0.667881
7.665	200.5	255.785	0.78386	0.666204
7.666	200.5	255.183	0.785711	0.664527
7.667	200.5	254.582	0.787566	0.66285
7.668	200.5	253.982	0.789425	0.661173
7.669	200.5	253.384	0.791289	0.659496
7.67	200.5	252.787	0.793157	0.65782
7.671	200.5	252.192	0.795029	0.656143
7.672	200.5	251.598	0.796905	0.654466
7.673	200.5	251.006	0.798786	0.65279
7.674	200.5	250.415	0.800671	0.651114
7.675	200.5	249.826	0.80256	0.649438
7.676	200.5	249.237	0.804454	0.647763
7.677	200.5	248.651	0.806352	0.646087
7.678	200.5	248.066	0.808254	0.644413
7.679	200.5	247.482	0.810161	0.642739
7.68	200.5	246.899	0.812072	0.641065
7.681	200.5	246.318	0.813987	0.639393
7.682	200.5	245.739	0.815907	0.63772
7.683	200.5	245.16	0.817832	0.636049
7.684	200.5	244.584	0.81976	0.634378
7.685	200.5	244.008	0.821694	0.632708
7.686	200.5	243.434	0.823631	0.631039
7.687	200.5	242.862	0.825573	0.629371
7.688	200.5	242.29	0.82752	0.627704
7.689	200.5	241.72	0.829471	0.626038
7.69	200.5	241.152	0.831426	0.624372
7.691	200.5	240.585	0.833386	0.622708
7.692	200.5	240.019	0.835351	0.621045
7.693	200.5	239.455	0.83732	0.619383
7.694	200.5	238.892	0.839293	0.617723
7.695	200.5	238.33	0.841271	0.616063
7.696	200.5	237.769	0.843254	0.614405
7.697	200.5	237.21	0.845241	0.612749
7.698	200.5	236.653	0.847233	0.611093
7.699	200.5	236.097	0.849229	0.60944
7.7	200.5	235.542	0.85123	0.607787
7.701	200.5	234.988	0.853235	0.606136
7.702	200.5	234.436	0.855245	0.604487
7.703	200.5	233.885	0.85726	0.602839
7.704	200.5	233.335	0.859279	0.601193
7.705	200.5	232.787	0.861303	0.599549
7.706	200.5	232.24	0.863332	0.597906
7.707	200.5	231.694	0.865365	0.596265
7.708	200.5	231.15	0.867403	0.594626
7.709	200.5	230.607	0.869445	0.592989
7.71	200.5	230.065	0.871493	0.591353
7.711	200.5	229.525	0.873545	0.58972
7.712	200.5	228.985	0.875601	0.588088
7.713	200.5	228.448	0.877663	0.586459
7.714	200.5	227.911	0.879729	0.584831
7.715	200.5	227.376	0.8818	0.583206
7.716	200.5	226.842	0.883875	0.581583
7.717	200.5	226.309	0.885956	0.579962
7.718	200.5	225.778	0.888041	0.578343
7.719	200.5	225.248	0.890131	0.576726
7.72	200.5	224.719	0.892226	0.575111
7.721	200.5	224.191	0.894325	0.573499
7.722	200.5	223.665	0.89643	0.571889
7.723	200.5	223.14	0.898539	0.570282
7.724	200.5	222.616	0.900653	0.568677
7.725	200.5	222.094	0.902772	0.567074
7.726	200.5	221.573	0.904896	0.565473
7.727	200.5	221.053	0.907024	0.563876
7.728	200.5	220.534	0.909158	0.56228
7.729	200.5	220.016	0.911296	0.560688
7.73	200.5	219.5	0.91344	0.559097
7.731	200.5	218.985	0.915588	0.55751
7.732	200.5	218.471	0.917741	0.555925
7.733	200.5	217.959	0.919899	0.554343
7.734	200.5	217.447	0.922062	0.552763
7.735	200.5	216.937	0.92423	0.551186
7.736	200.5	216.428	0.926403	0.549612
7.737	200.5	215.921	0.928581	0.548041
7.738	200.5	215.414	0.930764	0.546473
7.739	200.5	214.909	0.932952	0.544907
7.74	200.5	214.405	0.935146	0.543344
7.741	200.5	213.902	0.937344	0.541785
7.742	200.5	213.401	0.939547	0.540228
7.743	200.5	212.9	0.941755	0.538674
7.744	200.5	212.401	0.943968	0.537123
7.745	200.5	211.903	0.946187	0.535575
7.746	200.5	211.406	0.94841	0.53403
7.747	200.5	210.911	0.950638	0.532488
7.748	200.5	210.416	0.952872	0.530949
7.749	200.5	209.923	0.955111	0.529414
7.75	200.5	209.431	0.957355	0.527881
7.751	200.5	208.94	0.959604	0.526352
7.752	200.5	208.451	0.961858	0.524826
7.753	200.5	207.962	0.964117	0.523303
7.754	200.5	207.475	0.966382	0.521783
7.755	200.5	206.989	0.968652	0.520266
7.756	200.5	206.504	0.970927	0.518753
7.757	200.5	206.02	0.973207	0.517243
7.758	200.5	205.537	0.975492	0.515736
7.759	200.5	205.056	0.977783	0.514233
7.76	200.5	204.575	0.980079	0.512733
7.761	200.5	204.096	0.98238	0.511236
7.762	200.5	203.618	0.984686	0.509743
7.763	200.5	203.141	0.986998	0.508253
7.764	200.5	202.665	0.989315	0.506767
7.765	200.5	202.191	0.991638	0.505284
7.766	200.5	201.717	0.993965	0.503804
7.767	200.5	201.245	0.996298	0.502328
7.768	200.5	200.774	0.998637	0.500855
7.769	200.5	200.304	1.00098	0.499386
7.77	200.5	199.835	1.00333	0.497921
7.771	200.5	199.367	1.00568	0.496459
7.772	200.5	198.9	1.00804	0.495
7.773	200.5	198.434	1.01041	0.493545
7.774	200.5	197.97	1.01278	0.492094
7.775	200.5	197.507	1.01516	0.490647
7.776	200.5	197.044	1.01754	0.489202
7.777	200.5	196.583	1.01992	0.487762
7.778	200.5	196.123	1.02232	0.486325
7.779	200.5	195.664	1.02472	0.484892
7.78	200.5	195.206	1.02712	0.483463
7.781	200.5	194.749	1.02953	0.482037
7.782	200.5	194.294	1.03194	0.480615
7.783	200.5	193.839	1.03436	0.479197
7.784	200.5	193.386	1.03679	0.477782
7.785	200.5	192.933	1.03922	0.476371
7.786	200.5	192.482	1.04166	0.474964
7.787	200.5	192.032	1.0441	0.473561
7.788	200.5	191.582	1.04655	0.472161
7.789	200.5	191.134	1.049	0.470765
7.79	200.5	190.687	1.05146	0.469374
7.791	200.5	190.241	1.05392	0.467985
7.792	200.5	189.796	1.0564	0.466601
7.793	200.5	189.353	1.05887	0.46522
7.794	200.5	188.91	1.06135	0.463844
7.795	200.5	188.468	1.06384	0.462471
7.796	200.5	188.027	1.06633	0.461102
7.797	200.5	187.588	1.06883	0.459736
7.798	200.5	187.149	1.07134	0.458375
7.799	200.5	186.712	1.07385	0.457018
7.8	200.5	186.275	1.07636	0.455664
7.5	201	378.309	0.531312	0.901709
7.501	201	377.407	0.532582	0.900705
7.502	201	376.507	0.533855	0.899695
7.503	201	375.609	0.53513	0.898678
7.504	201	374.714	0.536409	0.897654
7.505	201	373.821	0.53769	0.896624
7.506	201	372.93	0.538975	0.895587
7.507	201	372.042	0.540262	0.894544
7.508	201	371.155	0.541553	0.893494
7.509	201	370.271	0.542846	0.892438
7.51	201	369.389	0.544142	0.891375
7.511	201	368.509	0.545442	0.890305
7.512	201	367.631	0.546744	0.889229
7.513	201	366.755	0.548049	0.888146
7.514	201	365.882	0.549358	0.887057
7.515	201	365.011	0.550669	0.885961
7.516	201	364.141	0.551983	0.884859
7.517	201	363.274	0.553301	0.88375
7.518	201	362.41	0.554621	0.882635
7.519	201	361.547	0.555945	0.881513
7.52	201	360.686	0.557271	0.880385
7.521	201	359.828	0.558601	0.87925
7.522	201	358.971	0.559933	0.878109
7.523	201	358.117	0.561269	0.876961
7.524	201	357.265	0.562608	0.875807
7.525	201	356.415	0.56395	0.874647
7.526	201	355.567	0.565295	0.87348
7.527	201	354.721	0.566643	0.872307
7.528	201	353.877	0.567994	0.871127
7.529	201	353.035	0.569348	0.869942
7.53	201	352.196	0.570705	0.868749
7.531	201	351.358	0.572066	0.867551
7.532	201	350.523	0.57343	0.866346
7.533	201	349.689	0.574796	0.865135
7.534	201	348.858	0.576166	0.863918
7.535	201	348.028	0.577539	0.862695
7.536	201	347.201	0.578916	0.861465
7.537	201	346.376	0.580295	0.860229
7.538	201	345.552	0.581678	0.858987
7.539	201	344.731	0.583063	0.857739
7.54	201	343.912	0.584452	0.856485
7.541	201	343.094	0.585845	0.855225
7.542	201	342.279	0.58724	0.853958
7.543	201	341.466	0.588638	0.852686
7.544	201	340.655	0.59004	0.851408
7.545	201	339.845	0.591445	0.850123
7.546	201	339.038	0.592854	0.848833
7.547	201	338.233	0.594265	0.847537
7.548	201	337.43	0.59568	0.846235
7.549	201	336.628	0.597098	0.844927
7.55	201	335.829	0.598519	0.843613
7.551	201	335.031	0.599944	0.842293
7.552	201	334.236	0.601372	0.840968
7.553	201	333.442	0.602803	0.839637
7.554	201	332.651	0.604237	0.8383
7.555	201	331.861	0.605675	0.836958
7.556	201	331.074	0.607116	0.83561
7.557	201	330.288	0.60856	0.834256
7.558	201	329.504	0.610008	0.832897
7.559	201	328.722	0.611459	0.831532
7.56	201	327.942	0.612913	0.830162
7.561	201	327.164	0.614371	0.828786
7.562	201	326.388	0.615832	0.827405
7.563	201	325.613	0.617296	0.826018
7.564	201	324.841	0.618764	0.824627
7.565	201	324.071	0.620235	0.823229
7.566	201	323.302	0.62171	0.821827
7.567	201	322.535	0.623188	0.820419
7.568	201	321.77	0.624669	0.819006
7.569	201	321.007	0.626154	0.817588
7.57	201	320.246	0.627642	0.816165
7.571	201	319.487	0.629134	0.814737
7.572	201	318.73	0.630629	0.813303
7.573	201	317.974	0.632127	0.811865
7.574	201	317.22	0.633629	0.810422
7.575	201	316.468	0.635134	0.808974
7.576	201	315.718	0.636643	0.807521
7.577	201	314.97	0.638156	0.806063
7.578	201	314.224	0.639671	0.8046
7.579	201	313.479	0.641191	0.803133
7.58	201	312.737	0.642713	0.801661
7.581	201	311.996	0.64424	0.800184
7.582	201	311.257	0.64577	0.798703
7.583	201	310.519	0.647303	0.797217
7.584	201	309.784	0.64884	0.795727
7.585	201	309.05	0.65038	0.794232
7.586	201	308.318	0.651924	0.792733
7.587	201	307.588	0.653471	0.791229
7.588	201	306.86	0.655022	0.789721
7.589	201	306.133	0.656577	0.788209
7.59	201	305.408	0.658135	0.786693
7.591	201	304.685	0.659697	0.785172
7.592	201	303.964	0.661262	0.783648
7.593	201	303.245	0.662831	0.782119
7.594	201	302.527	0.664404	0.780586
7.595	201	301.811	0.66598	0.779049
7.596	201	301.097	0.66756	0.777509
7.597	201	300.384	0.669143	0.775964
7.598	201	299.673	0.67073	0.774416
7.599	201	298.964	0.672321	0.772864
7.6	201	298.257	0.673916	0.771308
7.601	201	297.551	0.675514	0.769749
7.602	201	296.848	0.677115	0.768186
7.603	201	296.145	0.678721	0.766619
7.604	201	295.445	0.68033	0.765049
7.605	201	294.746	0.681943	0.763475
7.606	201	294.049	0.683559	0.761898
7.607	201	293.354	0.685179	0.760318
7.608	201	292.66	0.686803	0.758734
7.609	201	291.968	0.688431	0.757147
7.61	201	291.278	0.690063	0.755557
7.611	201	290.589	0.691698	0.753964
7.612	201	289.902	0.693337	0.752368
7.613	201	289.217	0.694979	0.750768
7.614	201	288.534	0.696626	0.749166
7.615	201	287.852	0.698276	0.747561
7.616	201	287.171	0.69993	0.745953
7.617	201	286.493	0.701588	0.744342
7.618	201	285.816	0.70325	0.742728
7.619	201	285.141	0.704915	0.741112
7.62	201	284.467	0.706585	0.739493
7.621	201	283.795	0.708258	0.737872
7.622	201	283.124	0.709935	0.736248
7.623	201	282.456	0.711616	0.734621
7.624	201	281.789	0.713301	0.732992
7.625	201	281.123	0.714989	0.731361
7.626	201	280.459	0.716682	0.729727
7.627	201	279.797	0.718378	0.728091
7.628	201	279.136	0.720079	0.726453
7.629	201	278.477	0.721783	0.724813
7.63	201	277.82	0.723491	0.723171
7.631	201	277.164	0.725203	0.721527
7.632	201	276.509	0.726919	0.71988
7.633	201	275.857	0.728639	0.718232
7.634	201	275.206	0.730363	0.716582
7.635	201	274.556	0.732091	0.71493
7.636	201	273.908	0.733823	0.713277
7.637	201	273.262	0.735558	0.711621
7.638	201	272.617	0.737298	0.709965
7.639	201	271.974	0.739042	0.708306
7.64	201	271.332	0.74079	0.706646
7.641	201	270.692	0.742542	0.704985
7.642	201	270.053	0.744298	0.703322
7.643	201	269.416	0.746057	0.701657
7.644	201	268.781	0.747821	0.699992
7.645	201	268.147	0.749589	0.698325
7.646	201	267.514	0.751361	0.696657
7.647	201	266.883	0.753138	0.694988
7.648	201	266.254	0.754918	0.693318
7.649	201	265.626	0.756702	0.691647
7.65	201	265	0.758491	0.689974
7.651	201	264.375	0.760283	0.688301
7.652	201	263.752	0.76208	0.686627
7.653	201	263.13	0.76388	0.684953
7.654	201	262.51	0.765685	0.683277
7.655	201	261.891	0.767494	0.681601
7.656	201	261.274	0.769308	0.679924
7.657	201	260.658	0.771125	0.678247
7.658	201	260.044	0.772947	0.676569
7.659	201	259.431	0.774772	0.67489
7.66	201	258.82	0.776602	0.673212
7.661	201	258.21	0.778436	0.671532
7.662	201	257.602	0.780275	0.669853
7.663	201	256.995	0.782117	0.668173
7.664	201	256.389	0.783964	0.666493
7.665	201	255.785	0.785815	0.664813
7.666	201	255.183	0.787671	0.663133
7.667	201	254.582	0.78953	0.661452
7.668	201	253.982	0.791394	0.659772
7.669	201	253.384	0.793262	0.658092
7.67	201	252.787	0.795135	0.656411
7.671	201	252.192	0.797011	0.654731
7.672	201	251.598	0.798892	0.653051
7.673	201	251.006	0.800778	0.651372
7.674	201	250.415	0.802667	0.649693
7.675	201	249.826	0.804561	0.648014
7.676	201	249.237	0.80646	0.646335
7.677	201	248.651	0.808363	0.644657
7.678	201	248.066	0.81027	0.64298
7.679	201	247.482	0.812181	0.641302
7.68	201	246.899	0.814097	0.639626
7.681	201	246.318	0.816017	0.63795
7.682	201	245.739	0.817942	0.636275
7.683	201	245.16	0.819871	0.634601
7.684	201	244.584	0.821805	0.632927
7.685	201	244.008	0.823743	0.631255
7.686	201	243.434	0.825685	0.629583
7.687	201	242.862	0.827632	0.627912
7.688	201	242.29	0.829583	0.626242
7.689	201	241.72	0.831539	0.624573
7.69	201	241.152	0.8335	0.622905
7.691	201	240.585	0.835464	0.621239
7.692	201	240.019	0.837434	0.619573
7.693	201	239.455	0.839408	0.617909
7.694	201	238.892	0.841386	0.616246
7.695	201	238.33	0.843369	0.614584
7.696	201	237.769	0.845357	0.612924
7.697	201	237.21	0.847349	0.611265
7.698	201	236.653	0.849345	0.609607
7.699	201	236.097	0.851347	0.607951
7.7	201	235.542	0.853352	0.606296
7.701	201	234.988	0.855363	0.604643
7.702	201	234.436	0.857378	0.602992
7.703	201	233.885	0.859398	0.601342
7.704	201	233.335	0.861422	0.599694
7.705	201	232.787	0.863451	0.598047
7.706	201	232.24	0.865485	0.596403
7.707	201	231.694	0.867523	0.59476
7.708	201	231.15	0.869566	0.593119
7.709	201	230.607	0.871614	0.591479
7.71	201	230.065	0.873666	0.589842
7.711	201	229.525	0.875723	0.588207
7.712	201	228.985	0.877785	0.586574
7.713	201	228.448	0.879851	0.584942
7.714	201	227.911	0.881923	0.583313
7.715	201	227.376	0.883999	0.581686
7.716	201	226.842	0.88608	0.580061
7.717	201	226.309	0.888165	0.578438
7.718	201	225.778	0.890256	0.576818
7.719	201	225.248	0.892351	0.575199
7.72	201	224.719	0.894451	0.573583
7.721	201	224.191	0.896556	0.57197
7.722	201	223.665	0.898665	0.570358
7.723	201	223.14	0.90078	0.568749
7.724	201	222.616	0.902899	0.567143
7.725	201	222.094	0.905023	0.565539
7.726	201	221.573	0.907152	0.563937
7.727	201	221.053	0.909286	0.562338
7.728	201	220.534	0.911425	0.560742
7.729	201	220.016	0.913569	0.559148
7.73	201	219.5	0.915718	0.557556
7.731	201	218.985	0.917871	0.555968
7.732	201	218.471	0.92003	0.554382
7.733	201	217.959	0.922193	0.552798
7.734	201	217.447	0.924362	0.551218
7.735	201	216.937	0.926535	0.54964
7.736	201	216.428	0.928714	0.548065
7.737	201	215.921	0.930897	0.546493
7.738	201	215.414	0.933086	0.544923
7.739	201	214.909	0.935279	0.543357
7.74	201	214.405	0.937478	0.541793
7.741	201	213.902	0.939681	0.540233
7.742	201	213.401	0.94189	0.538675
7.743	201	212.9	0.944103	0.53712
7.744	201	212.401	0.946322	0.535569
7.745	201	211.903	0.948546	0.53402
7.746	201	211.406	0.950775	0.532474
7.747	201	210.911	0.953009	0.530932
7.748	201	210.416	0.955248	0.529393
7.749	201	209.923	0.957493	0.527856
7.75	201	209.431	0.959742	0.526323
7.751	201	208.94	0.961997	0.524793
7.752	201	208.451	0.964257	0.523267
7.753	201	207.962	0.966522	0.521743
7.754	201	207.475	0.968792	0.520223
7.755	201	206.989	0.971067	0.518706
7.756	201	206.504	0.973348	0.517192
7.757	201	206.02	0.975634	0.515682
7.758	201	205.537	0.977925	0.514175
7.759	201	205.056	0.980221	0.512671
7.76	201	204.575	0.982523	0.511171
7.761	201	204.096	0.98483	0.509674
7.762	201	203.618	0.987142	0.508181
7.763	201	203.141	0.98946	0.506691
7.764	201	202.665	0.991782	0.505204
7.765	201	202.191	0.994111	0.503721
7.766	201	201.717	0.996444	0.502242
7.767	201	201.245	0.998783	0.500765
7.768	201	200.774	1.00113	0.499293
7.769	201	200.304	1.00348	0.497824
7.77	201	199.835	1.00583	0.496358
7.771	201	199.367	1.00819	0.494896
7.772	201	198.9	1.01056	0.493438
7.773	201	198.434	1.01293	0.491983
7.774	201	197.97	1.01531	0.490532
7.775	201	197.507	1.01769	0.489085
7.776	201	197.044	1.02008	0.487641
7.777	201	196.583	1.02247	0.486201
7.778	201	196.123	1.02487	0.484764
7.779	201	195.664	1.02727	0.483331
7.78	201	195.206	1.02968	0.481902
7.781	201	194.749	1.0321	0.480477
7.782	201	194.294	1.03452	0.479055
7.783	201	193.839	1.03694	0.477637
7.784	201	193.386	1.03937	0.476223
7.785	201	192.933	1.04181	0.474813
7.786	201	192.482	1.04425	0.473406
7.787	201	192.032	1.0467	0.472003
7.788	201	191.582	1.04916	0.470604
7.789	201	191.134	1.05162	0.469209
7.79	201	190.687	1.05408	0.467817
7.791	201	190.241	1.05655	0.46643
7.792	201	189.796	1.05903	0.465046
7.793	201	189.353	1.06151	0.463666
7.794	201	188.91	1.064	0.46229
7.795	201	188.468	1.06649	0.460917
7.796	201	188.027	1.06899	0.459549
7.797	201	187.588	1.0715	0.458185
7.798	201	187.149	1.07401	0.456824
7.799	201	186.712	1.07653	0.455467
7.8	201	186.275	1.07905	0.454114
7.5	201.5	378.309	0.532634	0.901154
7.501	201.5	377.407	0.533907	0.900145
7.502	201.5	376.507	0.535183	0.899129
7.503	201.5	375.609	0.536461	0.898107
7.504	201.5	374.714	0.537743	0.897079
7.505	201.5	373.821	0.539028	0.896043
7.506	201.5	372.93	0.540316	0.895001
7.507	201.5	372.042	0.541606	0.893953
7.508	201.5	371.155	0.5429	0.892898
7.509	201.5	370.271	0.544196	0.891836
7.51	201.5	369.389	0.545496	0.890768
7.511	201.5	368.509	0.546798	0.889693
7.512	201.5	367.631	0.548104	0.888612
7.513	201.5	366.755	0.549413	0.887524
7.514	201.5	365.882	0.550724	0.886429
7.515	201.5	365.011	0.552039	0.885328
7.516	201.5	364.141	0.553356	0.88422
7.517	201.5	363.274	0.554677	0.883106
7.518	201.5	362.41	0.556001	0.881986
7.519	201.5	361.547	0.557327	0.880859
7.52	201.5	360.686	0.558657	0.879725
7.521	201.5	359.828	0.55999	0.878585
7.522	201.5	358.971	0.561326	0.877438
7.523	201.5	358.117	0.562665	0.876285
7.524	201.5	357.265	0.564007	0.875126
7.525	201.5	356.415	0.565352	0.87396
7.526	201.5	355.567	0.566701	0.872788
7.527	201.5	354.721	0.568052	0.871609
7.528	201.5	353.877	0.569407	0.870424
7.529	201.5	353.035	0.570764	0.869233
7.53	201.5	352.196	0.572125	0.868035
7.531	201.5	351.358	0.573489	0.866831
7.532	201.5	350.523	0.574856	0.865621
7.533	201.5	349.689	0.576226	0.864404
7.534	201.5	348.858	0.577599	0.863182
7.535	201.5	348.028	0.578976	0.861953
7.536	201.5	347.201	0.580356	0.860717
7.537	201.5	346.376	0.581739	0.859476
7.538	201.5	345.552	0.583125	0.858228
7.539	201.5	344.731	0.584514	0.856975
7.54	201.5	343.912	0.585906	0.855715
7.541	201.5	343.094	0.587302	0.854449
7.542	201.5	342.279	0.588701	0.853177
7.543	201.5	341.466	0.590103	0.851899
7.544	201.5	340.655	0.591508	0.850615
7.545	201.5	339.845	0.592917	0.849325
7.546	201.5	339.038	0.594328	0.848029
7.547	201.5	338.233	0.595743	0.846727
7.548	201.5	337.43	0.597162	0.84542
7.549	201.5	336.628	0.598583	0.844106
7.55	201.5	335.829	0.600008	0.842787
7.551	201.5	335.031	0.601436	0.841461
7.552	201.5	334.236	0.602868	0.840131
7.553	201.5	333.442	0.604302	0.838794
7.554	201.5	332.651	0.60574	0.837451
7.555	201.5	331.861	0.607181	0.836103
7.556	201.5	331.074	0.608626	0.83475
7.557	201.5	330.288	0.610074	0.83339
7.558	201.5	329.504	0.611525	0.832025
7.559	201.5	328.722	0.61298	0.830655
7.56	201.5	327.942	0.614438	0.829279
7.561	201.5	327.164	0.615899	0.827897
7.562	201.5	326.388	0.617364	0.826511
7.563	201.5	325.613	0.618832	0.825118
7.564	201.5	324.841	0.620303	0.823721
7.565	201.5	324.071	0.621778	0.822318
7.566	201.5	323.302	0.623256	0.82091
7.567	201.5	322.535	0.624738	0.819496
7.568	201.5	321.77	0.626223	0.818078
7.569	201.5	321.007	0.627712	0.816654
7.57	201.5	320.246	0.629203	0.815225
7.571	201.5	319.487	0.630699	0.813791
7.572	201.5	318.73	0.632197	0.812353
7.573	201.5	317.974	0.6337	0.810909
7.574	201.5	317.22	0.635205	0.80946
7.575	201.5	316.468	0.636714	0.808006
7.576	201.5	315.718	0.638227	0.806547
7.577	201.5	314.97	0.639743	0.805084
7.578	201.5	314.224	0.641263	0.803616
7.579	201.5	313.479	0.642786	0.802143
7.58	201.5	312.737	0.644312	0.800665
7.581	201.5	311.996	0.645842	0.799183
7.582	201.5	311.257	0.647376	0.797696
7.583	201.5	310.519	0.648913	0.796205
7.584	201.5	309.784	0.650454	0.794709
7.585	201.5	309.05	0.651998	0.793209
7.586	201.5	308.318	0.653546	0.791704
7.587	201.5	307.588	0.655097	0.790195
7.588	201.5	306.86	0.656652	0.788682
7.589	201.5	306.133	0.65821	0.787164
7.59	201.5	305.408	0.659772	0.785642
7.591	201.5	304.685	0.661338	0.784116
7.592	201.5	303.964	0.662907	0.782586
7.593	201.5	303.245	0.66448	0.781052
7.594	201.5	302.527	0.666057	0.779514
7.595	201.5	301.811	0.667637	0.777972
7.596	201.5	301.097	0.66922	0.776426
7.597	201.5	300.384	0.670808	0.774876
7.598	201.5	299.673	0.672399	0.773322
7.599	201.5	298.964	0.673994	0.771765
7.6	201.5	298.257	0.675592	0.770204
7.601	201.5	297.551	0.677194	0.768639
7.602	201.5	296.848	0.6788	0.767071
7.603	201.5	296.145	0.680409	0.765499
7.604	201.5	295.445	0.682022	0.763923
7.605	201.5	294.746	0.683639	0.762345
7.606	201.5	294.049	0.68526	0.760762
7.607	201.5	293.354	0.686884	0.759177
7.608	201.5	292.66	0.688512	0.757588
7.609	201.5	291.968	0.690144	0.755996
7.61	201.5	291.278	0.691779	0.754401
7.611	201.5	290.589	0.693418	0.752803
7.612	201.5	289.902	0.695061	0.751201
7.613	201.5	289.217	0.696708	0.749597
7.614	201.5	288.534	0.698359	0.74799
7.615	201.5	287.852	0.700013	0.74638
7.616	201.5	287.171	0.701671	0.744767
7.617	201.5	286.493	0.703333	0.743151
7.618	201.5	285.816	0.704999	0.741532
7.619	201.5	285.141	0.706669	0.739911
7.62	201.5	284.467	0.708343	0.738287
7.621	201.5	283.795	0.71002	0.736661
7.622	201.5	283.124	0.711701	0.735032
7.623	201.5	282.456	0.713386	0.733401
7.624	201.5	281.789	0.715075	0.731767
7.625	201.5	281.123	0.716768	0.730131
7.626	201.5	280.459	0.718465	0.728493
7.627	201.5	279.797	0.720165	0.726852
7.628	201.5	279.136	0.72187	0.72521
7.629	201.5	278.477	0.723578	0.723565
7.63	201.5	277.82	0.725291	0.721918
7.631	201.5	277.164	0.727007	0.720269
7.632	201.5	276.509	0.728727	0.718618
7.633	201.5	275.857	0.730452	0.716966
7.634	201.5	275.206	0.73218	0.715311
7.635	201.5	274.556	0.733912	0.713655
7.636	201.5	273.908	0.735648	0.711997
7.637	201.5	273.262	0.737388	0.710337
7.638	201.5	272.617	0.739132	0.708676
7.639	201.5	271.974	0.74088	0.707013
7.64	201.5	271.332	0.742633	0.705349
7.641	201.5	270.692	0.744389	0.703683
7.642	201.5	270.053	0.746149	0.702016
7.643	201.5	269.416	0.747913	0.700347
7.644	201.5	268.781	0.749682	0.698678
7.645	201.5	268.147	0.751454	0.697007
7.646	201.5	267.514	0.753231	0.695335
7.647	201.5	266.883	0.755011	0.693662
7.648	201.5	266.254	0.756796	0.691987
7.649	201.5	265.626	0.758584	0.690312
7.65	201.5	265	0.760377	0.688636
7.651	201.5	264.375	0.762174	0.686959
7.652	201.5	263.752	0.763975	0.685281
7.653	201.5	263.13	0.765781	0.683602
7.654	201.5	262.51	0.76759	0.681923
7.655	201.5	261.891	0.769404	0.680243
7.656	201.5	261.274	0.771221	0.678563
7.657	201.5	260.658	0.773043	0.676881
7.658	201.5	260.044	0.774869	0.6752
7.659	201.5	259.431	0.7767	0.673518
7.66	201.5	258.82	0.778534	0.671835
7.661	201.5	258.21	0.780373	0.670152
7.662	201.5	257.602	0.782216	0.668469
7.663	201.5	256.995	0.784063	0.666786
7.664	201.5	256.389	0.785914	0.665102
7.665	201.5	255.785	0.78777	0.663419
7.666	201.5	255.183	0.78963	0.661735
7.667	201.5	254.582	0.791494	0.660051
7.668	201.5	253.982	0.793363	0.658368
7.669	201.5	253.384	0.795235	0.656684
7.67	201.5	252.787	0.797112	0.655
7.671	201.5	252.192	0.798994	0.653317
7.672	201.5	251.598	0.80088	0.651634
7.673	201.5	251.006	0.80277	0.649951
7.674	201.5	250.415	0.804664	0.648269
7.675	201.5	249.826	0.806563	0.646587
7.676	201.5	249.237	0.808466	0.644905
7.677	201.5	248.651	0.810373	0.643224
7.678	201.5	248.066	0.812285	0.641543
7.679	201.5	247.482	0.814201	0.639864
7.68	201.5	246.899	0.816122	0.638184
7.681	201.5	246.318	0.818047	0.636505
7.682	201.5	245.739	0.819977	0.634828
7.683	201.5	245.16	0.821911	0.63315
7.684	201.5	244.584	0.823849	0.631474
7.685	201.5	244.008	0.825792	0.629799
7.686	201.5	243.434	0.827739	0.628124
7.687	201.5	242.862	0.829691	0.626451
7.688	201.5	242.29	0.831647	0.624778
7.689	201.5	241.72	0.833608	0.623107
7.69	201.5	241.152	0.835573	0.621436
7.691	201.5	240.585	0.837543	0.619767
7.692	201.5	240.019	0.839517	0.618099
7.693	201.5	239.455	0.841496	0.616432
7.694	201.5	238.892	0.843479	0.614767
7.695	201.5	238.33	0.845467	0.613103
7.696	201.5	237.769	0.84746	0.61144
7.697	201.5	237.21	0.849457	0.609778
7.698	201.5	236.653	0.851458	0.608119
7.699	201.5	236.097	0.853464	0.60646
7.7	201.5	235.542	0.855475	0.604803
7.701	201.5	234.988	0.857491	0.603148
7.702	201.5	234.436	0.859511	0.601495
7.703	201.5	233.885	0.861535	0.599843
7.704	201.5	233.335	0.863565	0.598192
7.705	201.5	232.787	0.865599	0.596544
7.706	201.5	232.24	0.867638	0.594897
7.707	201.5	231.694	0.869681	0.593252
7.708	201.5	231.15	0.871729	0.591609
7.709	201.5	230.607	0.873782	0.589968
7.71	201.5	230.065	0.875839	0.588329
7.711	201.5	229.525	0.877901	0.586692
7.712	201.5	228.985	0.879968	0.585057
7.713	201.5	228.448	0.88204	0.583424
7.714	201.5	227.911	0.884117	0.581793
7.715	201.5	227.376	0.886198	0.580164
7.716	201.5	226.842	0.888284	0.578538
7.717	201.5	226.309	0.890375	0.576914
7.718	201.5	225.778	0.89247	0.575291
7.719	201.5	225.248	0.89457	0.573672
7.72	201.5	224.719	0.896676	0.572054
7.721	201.5	224.191	0.898786	0.570439
7.722	201.5	223.665	0.900901	0.568826
7.723	201.5	223.14	0.90302	0.567216
7.724	201.5	222.616	0.905145	0.565608
7.725	201.5	222.094	0.907274	0.564002
7.726	201.5	221.573	0.909409	0.5624
7.727	201.5	221.053	0.911548	0.560799
7.728	201.5	220.534	0.913692	0.559201
7.729	201.5	220.016	0.915841	0.557606
7.73	201.5	219.5	0.917995	0.556014
7.731	201.5	218.985	0.920154	0.554424
7.732	201.5	218.471	0.922318	0.552837
7.733	201.5	217.959	0.924487	0.551253
7.734	201.5	217.447	0.926661	0.549671
7.735	201.5	216.937	0.92884	0.548092
7.736	201.5	216.428	0.931024	0.546516
7.737	201.5	215.921	0.933213	0.544943
7.738	201.5	215.414	0.935407	0.543373
7.739	201.5	214.909	0.937606	0.541806
7.74	201.5	214.405	0.93981	0.540241
7.741	201.5	213.902	0.942019	0.53868
7.742	201.5	213.401	0.944233	0.537121
7.743	201.5	212.9	0.946452	0.535566
7.744	201.5	212.401	0.948676	0.534014
7.745	201.5	211.903	0.950906	0.532464
7.746	201.5	211.406	0.95314	0.530918
7.747	201.5	210.911	0.95538	0.529375
7.748	201.5	210.416	0.957625	0.527835
7.749	201.5	209.923	0.959874	0.526298
7.75	201.5	209.431	0.96213	0.524765
7.751	201.5	208.94	0.96439	0.523235
7.752	201.5	208.451	0.966655	0.521707
7.753	201.5	207.962	0.968926	0.520184
7.754	201.5	207.475	0.971202	0.518663
7.755	201.5	206.989	0.973483	0.517146
7.756	201.5	206.504	0.975769	0.515632
7.757	201.5	206.02	0.978061	0.514121
7.758	201.5	205.537	0.980358	0.512614
7.759	201.5	205.056	0.98266	0.51111
7.76	201.5	204.575	0.984967	0.509609
7.761	201.5	204.096	0.98728	0.508112
7.762	201.5	203.618	0.989598	0.506619
7.763	201.5	203.141	0.991921	0.505129
7.764	201.5	202.665	0.994249	0.503642
7.765	201.5	202.191	0.996583	0.502159
7.766	201.5	201.717	0.998923	0.500679
7.767	201.5	201.245	1.00127	0.499203
7.768	201.5	200.774	1.00362	0.49773
7.769	201.5	200.304	1.00597	0.496261
7.77	201.5	199.835	1.00833	0.494796
7.771	201.5	199.367	1.0107	0.493334
7.772	201.5	198.9	1.01307	0.491876
7.773	201.5	198.434	1.01545	0.490421
7.774	201.5	197.97	1.01783	0.48897
7.775	201.5	197.507	1.02022	0.487523
7.776	201.5	197.044	1.02261	0.486079
7.777	201.5	196.583	1.02501	0.484639
7.778	201.5	196.123	1.02742	0.483203
7.779	201.5	195.664	1.02983	0.481771
7.78	201.5	195.206	1.03224	0.480342
7.781	201.5	194.749	1.03466	0.478917
7.782	201.5	194.294	1.03709	0.477496
7.783	201.5	193.839	1.03952	0.476078
7.784	201.5	193.386	1.04196	0.474664
7.785	201.5	192.933	1.0444	0.473254
7.786	201.5	192.482	1.04685	0.471848
7.787	201.5	192.032	1.04931	0.470446
7.788	201.5	191.582	1.05177	0.469047
7.789	201.5	191.134	1.05423	0.467652
7.79	201.5	190.687	1.0567	0.466261
7.791	201.5	190.241	1.05918	0.464874
7.792	201.5	189.796	1.06166	0.463491
7.793	201.5	189.353	1.06415	0.462112
7.794	201.5	188.91	1.06665	0.460736
7.795	201.5	188.468	1.06915	0.459365
7.796	201.5	188.027	1.07165	0.457997
7.797	201.5	187.588	1.07416	0.456633
7.798	201.5	187.149	1.07668	0.455273
7.799	201.5	186.712	1.0792	0.453917
7.8	201.5	186.275	1.08173	0.452565
7.5	202	378.309	0.533956	0.900595
7.501	202	377.407	0.535232	0.899582
7.502	202	376.507	0.536511	0.898561
7.503	202	375.609	0.537793	0.897534
7.504	202	374.714	0.539078	0.8965
7.505	202	373.821	0.540365	0.89546
7.506	202	372.93	0.541656	0.894413
7.507	202	372.042	0.54295	0.893359
7.508	202	371.155	0.544247	0.892299
7.509	202	370.271	0.545547	0.891232
7.51	202	369.389	0.546849	0.890158
7.511	202	368.509	0.548155	0.889078
7.512	202	367.631	0.549464	0.887991
7.513	202	366.755	0.550776	0.886898
7.514	202	365.882	0.552091	0.885798
7.515	202	365.011	0.553409	0.884692
7.516	202	364.141	0.554729	0.883579
7.517	202	363.274	0.556053	0.88246
7.518	202	362.41	0.55738	0.881334
7.519	202	361.547	0.55871	0.880201
7.52	202	360.686	0.560044	0.879062
7.521	202	359.828	0.56138	0.877917
7.522	202	358.971	0.562719	0.876765
7.523	202	358.117	0.564061	0.875606
7.524	202	357.265	0.565407	0.874441
7.525	202	356.415	0.566755	0.87327
7.526	202	355.567	0.568107	0.872092
7.527	202	354.721	0.569462	0.870908
7.528	202	353.877	0.57082	0.869718
7.529	202	353.035	0.572181	0.868521
7.53	202	352.196	0.573545	0.867318
7.531	202	351.358	0.574912	0.866108
7.532	202	350.523	0.576282	0.864892
7.533	202	349.689	0.577656	0.86367
7.534	202	348.858	0.579033	0.862442
7.535	202	348.028	0.580413	0.861207
7.536	202	347.201	0.581796	0.859966
7.537	202	346.376	0.583182	0.858719
7.538	202	345.552	0.584572	0.857466
7.539	202	344.731	0.585964	0.856207
7.54	202	343.912	0.58736	0.854942
7.541	202	343.094	0.588759	0.85367
7.542	202	342.279	0.590161	0.852392
7.543	202	341.466	0.591567	0.851109
7.544	202	340.655	0.592976	0.849819
7.545	202	339.845	0.594388	0.848524
7.546	202	339.038	0.595803	0.847222
7.547	202	338.233	0.597222	0.845915
7.548	202	337.43	0.598643	0.844601
7.549	202	336.628	0.600069	0.843282
7.55	202	335.829	0.601497	0.841957
7.551	202	335.031	0.602929	0.840626
7.552	202	334.236	0.604363	0.839289
7.553	202	333.442	0.605802	0.837947
7.554	202	332.651	0.607243	0.836599
7.555	202	331.861	0.608688	0.835245
7.556	202	331.074	0.610136	0.833886
7.557	202	330.288	0.611588	0.832521
7.558	202	329.504	0.613043	0.83115
7.559	202	328.722	0.614501	0.829774
7.56	202	327.942	0.615963	0.828392
7.561	202	327.164	0.617428	0.827005
7.562	202	326.388	0.618896	0.825613
7.563	202	325.613	0.620368	0.824215
7.564	202	324.841	0.621843	0.822812
7.565	202	324.071	0.623321	0.821403
7.566	202	323.302	0.624803	0.819989
7.567	202	322.535	0.626288	0.81857
7.568	202	321.77	0.627777	0.817146
7.569	202	321.007	0.629269	0.815717
7.57	202	320.246	0.630765	0.814282
7.571	202	319.487	0.632264	0.812842
7.572	202	318.73	0.633766	0.811398
7.573	202	317.974	0.635272	0.809948
7.574	202	317.22	0.636781	0.808494
7.575	202	316.468	0.638294	0.807035
7.576	202	315.718	0.639811	0.80557
7.577	202	314.97	0.641331	0.804101
7.578	202	314.224	0.642854	0.802627
7.579	202	313.479	0.644381	0.801149
7.58	202	312.737	0.645911	0.799666
7.581	202	311.996	0.647445	0.798178
7.582	202	311.257	0.648982	0.796686
7.583	202	310.519	0.650523	0.795189
7.584	202	309.784	0.652068	0.793687
7.585	202	309.05	0.653616	0.792182
7.586	202	308.318	0.655167	0.790671
7.587	202	307.588	0.656723	0.789157
7.588	202	306.86	0.658281	0.787638
7.589	202	306.133	0.659844	0.786115
7.59	202	305.408	0.66141	0.784588
7.591	202	304.685	0.662979	0.783056
7.592	202	303.964	0.664552	0.781521
7.593	202	303.245	0.666129	0.779981
7.594	202	302.527	0.667709	0.778438
7.595	202	301.811	0.669293	0.77689
7.596	202	301.097	0.670881	0.775339
7.597	202	300.384	0.672472	0.773784
7.598	202	299.673	0.674067	0.772225
7.599	202	298.964	0.675666	0.770662
7.6	202	298.257	0.677268	0.769096
7.601	202	297.551	0.678874	0.767526
7.602	202	296.848	0.680484	0.765952
7.603	202	296.145	0.682097	0.764375
7.604	202	295.445	0.683715	0.762794
7.605	202	294.746	0.685335	0.76121
7.606	202	294.049	0.68696	0.759623
7.607	202	293.354	0.688588	0.758032
7.608	202	292.66	0.69022	0.756439
7.609	202	291.968	0.691856	0.754841
7.61	202	291.278	0.693496	0.753241
7.611	202	290.589	0.695139	0.751638
7.612	202	289.902	0.696786	0.750032
7.613	202	289.217	0.698437	0.748422
7.614	202	288.534	0.700092	0.74681
7.615	202	287.852	0.70175	0.745195
7.616	202	287.171	0.703413	0.743577
7.617	202	286.493	0.705079	0.741956
7.618	202	285.816	0.706749	0.740333
7.619	202	285.141	0.708423	0.738707
7.62	202	284.467	0.7101	0.737078
7.621	202	283.795	0.711782	0.735447
7.622	202	283.124	0.713467	0.733813
7.623	202	282.456	0.715156	0.732177
7.624	202	281.789	0.71685	0.730539
7.625	202	281.123	0.718547	0.728898
7.626	202	280.459	0.720247	0.727255
7.627	202	279.797	0.721952	0.72561
7.628	202	279.136	0.723661	0.723962
7.629	202	278.477	0.725374	0.722313
7.63	202	277.82	0.72709	0.720662
7.631	202	277.164	0.728811	0.719008
7.632	202	276.509	0.730536	0.717353
7.633	202	275.857	0.732264	0.715696
7.634	202	275.206	0.733997	0.714037
7.635	202	274.556	0.735733	0.712376
7.636	202	273.908	0.737473	0.710714
7.637	202	273.262	0.739218	0.709049
7.638	202	272.617	0.740966	0.707384
7.639	202	271.974	0.742719	0.705717
7.64	202	271.332	0.744475	0.704048
7.641	202	270.692	0.746236	0.702378
7.642	202	270.053	0.748001	0.700707
7.643	202	269.416	0.749769	0.699034
7.644	202	268.781	0.751542	0.69736
7.645	202	268.147	0.753319	0.695685
7.646	202	267.514	0.7551	0.694009
7.647	202	266.883	0.756885	0.692332
7.648	202	266.254	0.758674	0.690654
7.649	202	265.626	0.760467	0.688974
7.65	202	265	0.762264	0.687294
7.651	202	264.375	0.764066	0.685613
7.652	202	263.752	0.765871	0.683932
7.653	202	263.13	0.767681	0.682249
7.654	202	262.51	0.769495	0.680566
7.655	202	261.891	0.771313	0.678882
7.656	202	261.274	0.773135	0.677198
7.657	202	260.658	0.774961	0.675513
7.658	202	260.044	0.776792	0.673828
7.659	202	259.431	0.778627	0.672142
7.66	202	258.82	0.780466	0.670456
7.661	202	258.21	0.782309	0.668769
7.662	202	257.602	0.784157	0.667083
7.663	202	256.995	0.786009	0.665396
7.664	202	256.389	0.787865	0.663709
7.665	202	255.785	0.789725	0.662022
7.666	202	255.183	0.791589	0.660335
7.667	202	254.582	0.793458	0.658647
7.668	202	253.982	0.795331	0.65696
7.669	202	253.384	0.797209	0.655273
7.67	202	252.787	0.79909	0.653587
7.671	202	252.192	0.800976	0.6519
7.672	202	251.598	0.802867	0.650214
7.673	202	251.006	0.804762	0.648528
7.674	202	250.415	0.806661	0.646842
7.675	202	249.826	0.808564	0.645157
7.676	202	249.237	0.810472	0.643473
7.677	202	248.651	0.812384	0.641789
7.678	202	248.066	0.814301	0.640105
7.679	202	247.482	0.816222	0.638422
7.68	202	246.899	0.818147	0.63674
7.681	202	246.318	0.820077	0.635058
7.682	202	245.739	0.822011	0.633377
7.683	202	245.16	0.82395	0.631698
7.684	202	244.584	0.825893	0.630018
7.685	202	244.008	0.827841	0.62834
7.686	202	243.434	0.829793	0.626663
7.687	202	242.862	0.83175	0.624987
7.688	202	242.29	0.833711	0.623312
7.689	202	241.72	0.835676	0.621638
7.69	202	241.152	0.837646	0.619965
7.691	202	240.585	0.839621	0.618293
7.692	202	240.019	0.8416	0.616623
7.693	202	239.455	0.843584	0.614953
7.694	202	238.892	0.845572	0.613285
7.695	202	238.33	0.847565	0.611619
7.696	202	237.769	0.849562	0.609954
7.697	202	237.21	0.851564	0.60829
7.698	202	236.653	0.853571	0.606628
7.699	202	236.097	0.855582	0.604968
7.7	202	235.542	0.857598	0.603309
7.701	202	234.988	0.859618	0.601651
7.702	202	234.436	0.861644	0.599995
7.703	202	233.885	0.863673	0.598341
7.704	202	233.335	0.865708	0.596689
7.705	202	232.787	0.867747	0.595039
7.706	202	232.24	0.869791	0.59339
7.707	202	231.694	0.871839	0.591743
7.708	202	231.15	0.873892	0.590099
7.709	202	230.607	0.87595	0.588456
7.71	202	230.065	0.878013	0.586815
7.711	202	229.525	0.88008	0.585176
7.712	202	228.985	0.882152	0.583539
7.713	202	228.448	0.884229	0.581904
7.714	202	227.911	0.88631	0.580272
7.715	202	227.376	0.888397	0.578641
7.716	202	226.842	0.890488	0.577013
7.717	202	226.309	0.892584	0.575387
7.718	202	225.778	0.894685	0.573764
7.719	202	225.248	0.89679	0.572142
7.72	202	224.719	0.898901	0.570523
7.721	202	224.191	0.901016	0.568907
7.722	202	223.665	0.903136	0.567293
7.723	202	223.14	0.905261	0.565681
7.724	202	222.616	0.907391	0.564072
7.725	202	222.094	0.909526	0.562465
7.726	202	221.573	0.911665	0.560861
7.727	202	221.053	0.91381	0.559259
7.728	202	220.534	0.91596	0.55766
7.729	202	220.016	0.918114	0.556064
7.73	202	219.5	0.920273	0.55447
7.731	202	218.985	0.922438	0.55288
7.732	202	218.471	0.924607	0.551291
7.733	202	217.959	0.926781	0.549706
7.734	202	217.447	0.928961	0.548124
7.735	202	216.937	0.931145	0.546544
7.736	202	216.428	0.933334	0.544967
7.737	202	215.921	0.935528	0.543393
7.738	202	215.414	0.937728	0.541822
7.739	202	214.909	0.939932	0.540254
7.74	202	214.405	0.942142	0.538689
7.741	202	213.902	0.944356	0.537126
7.742	202	213.401	0.946576	0.535567
7.743	202	212.9	0.9488	0.534011
7.744	202	212.401	0.95103	0.532458
7.745	202	211.903	0.953265	0.530908
7.746	202	211.406	0.955505	0.529361
7.747	202	210.911	0.95775	0.527818
7.748	202	210.416	0.960001	0.526277
7.749	202	209.923	0.962256	0.52474
7.75	202	209.431	0.964517	0.523206
7.751	202	208.94	0.966783	0.521675
7.752	202	208.451	0.969054	0.520148
7.753	202	207.962	0.97133	0.518623
7.754	202	207.475	0.973612	0.517102
7.755	202	206.989	0.975898	0.515585
7.756	202	206.504	0.97819	0.514071
7.757	202	206.02	0.980488	0.51256
7.758	202	205.537	0.98279	0.511052
7.759	202	205.056	0.985098	0.509548
7.76	202	204.575	0.987411	0.508047
7.761	202	204.096	0.989729	0.50655
7.762	202	203.618	0.992053	0.505056
7.763	202	203.141	0.994382	0.503566
7.764	202	202.665	0.996717	0.502079
7.765	202	202.191	0.999056	0.500596
7.766	202	201.717	1.0014	0.499117
7.767	202	201.245	1.00375	0.49764
7.768	202	200.774	1.00611	0.496168
7.769	202	200.304	1.00847	0.494699
7.77	202	199.835	1.01084	0.493234
7.771	202	199.367	1.01321	0.491772
7.772	202	198.9	1.01559	0.490314
7.773	202	198.434	1.01797	0.488859
7.774	202	197.97	1.02036	0.487409
7.775	202	197.507	1.02275	0.485962
7.776	202	197.044	1.02515	0.484518
7.777	202	196.583	1.02756	0.483079
7.778	202	196.123	1.02997	0.481643
7.779	202	195.664	1.03238	0.48021
7.78	202	195.206	1.0348	0.478782
7.781	202	194.749	1.03723	0.477357
7.782	202	194.294	1.03966	0.475936
7.783	202	193.839	1.0421	0.474519
7.784	202	193.386	1.04455	0.473106
7.785	202	192.933	1.04699	0.471696
7.786	202	192.482	1.04945	0.470291
7.787	202	192.032	1.05191	0.468889
7.788	202	191.582	1.05438	0.467491
7.789	202	191.134	1.05685	0.466097
7.79	202	190.687	1.05933	0.464706
7.791	202	190.241	1.06181	0.46332
7.792	202	189.796	1.0643	0.461937
7.793	202	189.353	1.06679	0.460559
7.794	202	188.91	1.06929	0.459184
7.795	202	188.468	1.0718	0.457813
7.796	202	188.027	1.07431	0.456446
7.797	202	187.588	1.07683	0.455083
7.798	202	187.149	1.07935	0.453724
7.799	202	186.712	1.08188	0.452369
7.8	202	186.275	1.08442	0.451017
7.5	202.5	378.309	0.535277	0.900035
7.501	202.5	377.407	0.536556	0.899016
7.502	202.5	376.507	0.537839	0.89799
7.503	202.5	375.609	0.539124	0.896958
7.504	202.5	374.714	0.540412	0.895919
7.505	202.5	373.821	0.541703	0.894873
7.506	202.5	372.93	0.542997	0.893821
7.507	202.5	372.042	0.544294	0.892762
7.508	202.5	371.155	0.545594	0.891697
7.509	202.5	370.271	0.546897	0.890624
7.51	202.5	369.389	0.548203	0.889546
7.511	202.5	368.509	0.549512	0.88846
7.512	202.5	367.631	0.550824	0.887368
7.513	202.5	366.755	0.552139	0.88627
7.514	202.5	365.882	0.553457	0.885165
7.515	202.5	365.011	0.554778	0.884053
7.516	202.5	364.141	0.556103	0.882935
7.517	202.5	363.274	0.55743	0.88181
7.518	202.5	362.41	0.55876	0.880678
7.519	202.5	361.547	0.560093	0.87954
7.52	202.5	360.686	0.56143	0.878396
7.521	202.5	359.828	0.562769	0.877245
7.522	202.5	358.971	0.564112	0.876088
7.523	202.5	358.117	0.565457	0.874924
7.524	202.5	357.265	0.566806	0.873753
7.525	202.5	356.415	0.568158	0.872577
7.526	202.5	355.567	0.569513	0.871393
7.527	202.5	354.721	0.570871	0.870204
7.528	202.5	353.877	0.572232	0.869008
7.529	202.5	353.035	0.573597	0.867805
7.53	202.5	352.196	0.574964	0.866597
7.531	202.5	351.358	0.576335	0.865382
7.532	202.5	350.523	0.577709	0.86416
7.533	202.5	349.689	0.579086	0.862933
7.534	202.5	348.858	0.580466	0.861699
7.535	202.5	348.028	0.581849	0.860458
7.536	202.5	347.201	0.583236	0.859212
7.537	202.5	346.376	0.584626	0.857959
7.538	202.5	345.552	0.586018	0.856701
7.539	202.5	344.731	0.587415	0.855436
7.54	202.5	343.912	0.588814	0.854165
7.541	202.5	343.094	0.590216	0.852888
7.542	202.5	342.279	0.591622	0.851604
7.543	202.5	341.466	0.593031	0.850315
7.544	202.5	340.655	0.594444	0.84902
7.545	202.5	339.845	0.595859	0.847719
7.546	202.5	339.038	0.597278	0.846411
7.547	202.5	338.233	0.5987	0.845098
7.548	202.5	337.43	0.600125	0.843779
7.549	202.5	336.628	0.601554	0.842454
7.55	202.5	335.829	0.602986	0.841123
7.551	202.5	335.031	0.604421	0.839787
7.552	202.5	334.236	0.605859	0.838444
7.553	202.5	333.442	0.607301	0.837096
7.554	202.5	332.651	0.608746	0.835743
7.555	202.5	331.861	0.610195	0.834383
7.556	202.5	331.074	0.611647	0.833018
7.557	202.5	330.288	0.613102	0.831647
7.558	202.5	329.504	0.61456	0.830271
7.559	202.5	328.722	0.616022	0.828889
7.56	202.5	327.942	0.617487	0.827502
7.561	202.5	327.164	0.618956	0.826109
7.562	202.5	326.388	0.620428	0.824711
7.563	202.5	325.613	0.621903	0.823307
7.564	202.5	324.841	0.623382	0.821898
7.565	202.5	324.071	0.624864	0.820484
7.566	202.5	323.302	0.62635	0.819065
7.567	202.5	322.535	0.627838	0.81764
7.568	202.5	321.77	0.629331	0.81621
7.569	202.5	321.007	0.630827	0.814775
7.57	202.5	320.246	0.632326	0.813335
7.571	202.5	319.487	0.633829	0.81189
7.572	202.5	318.73	0.635335	0.81044
7.573	202.5	317.974	0.636845	0.808984
7.574	202.5	317.22	0.638358	0.807524
7.575	202.5	316.468	0.639874	0.806059
7.576	202.5	315.718	0.641394	0.80459
7.577	202.5	314.97	0.642918	0.803115
7.578	202.5	314.224	0.644445	0.801636
7.579	202.5	313.479	0.645976	0.800151
7.58	202.5	312.737	0.64751	0.798663
7.581	202.5	311.996	0.649047	0.797169
7.582	202.5	311.257	0.650589	0.795671
7.583	202.5	310.519	0.652133	0.794169
7.584	202.5	309.784	0.653682	0.792662
7.585	202.5	309.05	0.655234	0.791151
7.586	202.5	308.318	0.656789	0.789635
7.587	202.5	307.588	0.658348	0.788115
7.588	202.5	306.86	0.659911	0.786591
7.589	202.5	306.133	0.661477	0.785062
7.59	202.5	305.408	0.663047	0.783529
7.591	202.5	304.685	0.66462	0.781993
7.592	202.5	303.964	0.666197	0.780452
7.593	202.5	303.245	0.667778	0.778907
7.594	202.5	302.527	0.669362	0.777358
7.595	202.5	301.811	0.67095	0.775805
7.596	202.5	301.097	0.672542	0.774248
7.597	202.5	300.384	0.674137	0.772688
7.598	202.5	299.673	0.675736	0.771124
7.599	202.5	298.964	0.677338	0.769556
7.6	202.5	298.257	0.678945	0.767984
7.601	202.5	297.551	0.680555	0.766409
7.602	202.5	296.848	0.682168	0.76483
7.603	202.5	296.145	0.683786	0.763247
7.604	202.5	295.445	0.685407	0.761662
7.605	202.5	294.746	0.687032	0.760073
7.606	202.5	294.049	0.68866	0.75848
7.607	202.5	293.354	0.690293	0.756884
7.608	202.5	292.66	0.691929	0.755285
7.609	202.5	291.968	0.693569	0.753683
7.61	202.5	291.278	0.695212	0.752078
7.611	202.5	290.589	0.69686	0.750469
7.612	202.5	289.902	0.698511	0.748858
7.613	202.5	289.217	0.700166	0.747244
7.614	202.5	288.534	0.701825	0.745626
7.615	202.5	287.852	0.703487	0.744006
7.616	202.5	287.171	0.705154	0.742383
7.617	202.5	286.493	0.706824	0.740758
7.618	202.5	285.816	0.708498	0.739129
7.619	202.5	285.141	0.710176	0.737498
7.62	202.5	284.467	0.711858	0.735865
7.621	202.5	283.795	0.713544	0.734229
7.622	202.5	283.124	0.715233	0.732591
7.623	202.5	282.456	0.716927	0.73095
7.624	202.5	281.789	0.718624	0.729307
7.625	202.5	281.123	0.720325	0.727661
7.626	202.5	280.459	0.72203	0.726013
7.627	202.5	279.797	0.723739	0.724364
7.628	202.5	279.136	0.725452	0.722712
7.629	202.5	278.477	0.727169	0.721058
7.63	202.5	277.82	0.72889	0.719402
7.631	202.5	277.164	0.730615	0.717744
7.632	202.5	276.509	0.732344	0.716084
7.633	202.5	275.857	0.734077	0.714422
7.634	202.5	275.206	0.735813	0.712759
7.635	202.5	274.556	0.737554	0.711094
7.636	202.5	273.908	0.739299	0.709427
7.637	202.5	273.262	0.741048	0.707758
7.638	202.5	272.617	0.7428	0.706088
7.639	202.5	271.974	0.744557	0.704417
7.64	202.5	271.332	0.746318	0.702744
7.641	202.5	270.692	0.748083	0.70107
7.642	202.5	270.053	0.749852	0.699394
7.643	202.5	269.416	0.751625	0.697718
7.644	202.5	268.781	0.753402	0.69604
7.645	202.5	268.147	0.755183	0.69436
7.646	202.5	267.514	0.756969	0.69268
7.647	202.5	266.883	0.758758	0.690999
7.648	202.5	266.254	0.760552	0.689317
7.649	202.5	265.626	0.762349	0.687634
7.65	202.5	265	0.764151	0.685949
7.651	202.5	264.375	0.765957	0.684265
7.652	202.5	263.752	0.767767	0.682579
7.653	202.5	263.13	0.769581	0.680893
7.654	202.5	262.51	0.771399	0.679206
7.655	202.5	261.891	0.773222	0.677518
7.656	202.5	261.274	0.775049	0.67583
7.657	202.5	260.658	0.77688	0.674141
7.658	202.5	260.044	0.778715	0.672452
7.659	202.5	259.431	0.780554	0.670763
7.66	202.5	258.82	0.782398	0.669073
7.661	202.5	258.21	0.784246	0.667383
7.662	202.5	257.602	0.786098	0.665693
7.663	202.5	256.995	0.787954	0.664003
7.664	202.5	256.389	0.789815	0.662312
7.665	202.5	255.785	0.79168	0.660622
7.666	202.5	255.183	0.793549	0.658931
7.667	202.5	254.582	0.795422	0.657241
7.668	202.5	253.982	0.7973	0.65555
7.669	202.5	253.384	0.799182	0.65386
7.67	202.5	252.787	0.801068	0.65217
7.671	202.5	252.192	0.802959	0.650481
7.672	202.5	251.598	0.804854	0.648791
7.673	202.5	251.006	0.806754	0.647102
7.674	202.5	250.415	0.808657	0.645413
7.675	202.5	249.826	0.810566	0.643725
7.676	202.5	249.237	0.812478	0.642038
7.677	202.5	248.651	0.814395	0.64035
7.678	202.5	248.066	0.816316	0.638664
7.679	202.5	247.482	0.818242	0.636978
7.68	202.5	246.899	0.820172	0.635293
7.681	202.5	246.318	0.822107	0.633609
7.682	202.5	245.739	0.824046	0.631925
7.683	202.5	245.16	0.82599	0.630242
7.684	202.5	244.584	0.827938	0.62856
7.685	202.5	244.008	0.82989	0.62688
7.686	202.5	243.434	0.831847	0.6252
7.687	202.5	242.862	0.833808	0.623521
7.688	202.5	242.29	0.835774	0.621843
7.689	202.5	241.72	0.837745	0.620167
7.69	202.5	241.152	0.83972	0.618491
7.691	202.5	240.585	0.841699	0.616817
7.692	202.5	240.019	0.843683	0.615144
7.693	202.5	239.455	0.845672	0.613472
7.694	202.5	238.892	0.847665	0.611802
7.695	202.5	238.33	0.849663	0.610133
7.696	202.5	237.769	0.851665	0.608466
7.697	202.5	237.21	0.853672	0.6068
7.698	202.5	236.653	0.855684	0.605136
7.699	202.5	236.097	0.8577	0.603473
7.7	202.5	235.542	0.859721	0.601812
7.701	202.5	234.988	0.861746	0.600152
7.702	202.5	234.436	0.863776	0.598495
7.703	202.5	233.885	0.865811	0.596838
7.704	202.5	233.335	0.867851	0.595184
7.705	202.5	232.787	0.869895	0.593532
7.706	202.5	232.24	0.871943	0.591881
7.707	202.5	231.694	0.873997	0.590233
7.708	202.5	231.15	0.876055	0.588586
7.709	202.5	230.607	0.878118	0.586941
7.71	202.5	230.065	0.880186	0.585299
7.711	202.5	229.525	0.882258	0.583658
7.712	202.5	228.985	0.884336	0.582019
7.713	202.5	228.448	0.886417	0.580383
7.714	202.5	227.911	0.888504	0.578749
7.715	202.5	227.376	0.890596	0.577117
7.716	202.5	226.842	0.892692	0.575487
7.717	202.5	226.309	0.894793	0.57386
7.718	202.5	225.778	0.896899	0.572234
7.719	202.5	225.248	0.89901	0.570612
7.72	202.5	224.719	0.901126	0.568991
7.721	202.5	224.191	0.903246	0.567373
7.722	202.5	223.665	0.905372	0.565758
7.723	202.5	223.14	0.907502	0.564145
7.724	202.5	222.616	0.909637	0.562534
7.725	202.5	222.094	0.911777	0.560926
7.726	202.5	221.573	0.913922	0.559321
7.727	202.5	221.053	0.916072	0.557718
7.728	202.5	220.534	0.918227	0.556118
7.729	202.5	220.016	0.920387	0.554521
7.73	202.5	219.5	0.922551	0.552926
7.731	202.5	218.985	0.924721	0.551334
7.732	202.5	218.471	0.926896	0.549745
7.733	202.5	217.959	0.929075	0.548159
7.734	202.5	217.447	0.93126	0.546575
7.735	202.5	216.937	0.93345	0.544994
7.736	202.5	216.428	0.935644	0.543417
7.737	202.5	215.921	0.937844	0.541842
7.738	202.5	215.414	0.940049	0.54027
7.739	202.5	214.909	0.942259	0.538701
7.74	202.5	214.405	0.944474	0.537135
7.741	202.5	213.902	0.946694	0.535572
7.742	202.5	213.401	0.948919	0.534012
7.743	202.5	212.9	0.951149	0.532456
7.744	202.5	212.401	0.953384	0.530902
7.745	202.5	211.903	0.955625	0.529351
7.746	202.5	211.406	0.95787	0.527804
7.747	202.5	210.911	0.960121	0.52626
7.748	202.5	210.416	0.962377	0.524719
7.749	202.5	209.923	0.964638	0.523181
7.75	202.5	209.431	0.966904	0.521647
7.751	202.5	208.94	0.969176	0.520115
7.752	202.5	208.451	0.971453	0.518587
7.753	202.5	207.962	0.973734	0.517063
7.754	202.5	207.475	0.976022	0.515542
7.755	202.5	206.989	0.978314	0.514024
7.756	202.5	206.504	0.980612	0.512509
7.757	202.5	206.02	0.982915	0.510998
7.758	202.5	205.537	0.985223	0.50949
7.759	202.5	205.056	0.987536	0.507986
7.76	202.5	204.575	0.989855	0.506485
7.761	202.5	204.096	0.992179	0.504988
7.762	202.5	203.618	0.994509	0.503494
7.763	202.5	203.141	0.996844	0.502004
7.764	202.5	202.665	0.999184	0.500517
7.765	202.5	202.191	1.00153	0.499034
7.766	202.5	201.717	1.00388	0.497554
7.767	202.5	201.245	1.00624	0.496078
7.768	202.5	200.774	1.0086	0.494606
7.769	202.5	200.304	1.01097	0.493137
7.77	202.5	199.835	1.01334	0.491672
7.771	202.5	199.367	1.01572	0.49021
7.772	202.5	198.9	1.0181	0.488752
7.773	202.5	198.434	1.02049	0.487298
7.774	202.5	197.97	1.02288	0.485847
7.775	202.5	197.507	1.02528	0.484401
7.776	202.5	197.044	1.02769	0.482957
7.777	202.5	196.583	1.0301	0.481518
7.778	202.5	196.123	1.03252	0.480082
7.779	202.5	195.664	1.03494	0.478651
7.78	202.5	195.206	1.03736	0.477223
7.781	202.5	194.749	1.0398	0.475798
7.782	202.5	194.294	1.04224	0.474378
7.783	202.5	193.839	1.04468	0.472961
7.784	202.5	193.386	1.04713	0.471548
7.785	202.5	192.933	1.04959	0.470139
7.786	202.5	192.482	1.05205	0.468734
7.787	202.5	192.032	1.05451	0.467333
7.788	202.5	191.582	1.05699	0.465935
7.789	202.5	191.134	1.05946	0.464542
7.79	202.5	190.687	1.06195	0.463152
7.791	202.5	190.241	1.06444	0.461766
7.792	202.5	189.796	1.06693	0.460384
7.793	202.5	189.353	1.06943	0.459006
7.794	202.5	188.91	1.07194	0.457632
7.795	202.5	188.468	1.07445	0.456262
7.796	202.5	188.027	1.07697	0.454896
7.797	202.5	187.588	1.07949	0.453534
7.798	202.5	187.149	1.08202	0.452175
7.799	202.5	186.712	1.08456	0.450821
7.8	202.5	186.275	1.0871	0.44947
7.5	203	378.309	0.536599	0.899471
7.501	203	377.407	0.537881	0.898447
7.502	203	376.507	0.539167	0.897416
7.503	203	375.609	0.540455	0.896379
7.504	203	374.714	0.541746	0.895334
7.505	203	373.821	0.54304	0.894284
7.506	203	372.93	0.544338	0.893226
7.507	203	372.042	0.545638	0.892162
7.508	203	371.155	0.546941	0.891091
7.509	203	370.271	0.548247	0.890014
7.51	203	369.389	0.549557	0.88893
7.511	203	368.509	0.550869	0.887839
7.512	203	367.631	0.552184	0.886742
7.513	203	366.755	0.553502	0.885638
7.514	203	365.882	0.554824	0.884528
7.515	203	365.011	0.556148	0.883411
7.516	203	364.141	0.557476	0.882287
7.517	203	363.274	0.558806	0.881157
7.518	203	362.41	0.56014	0.88002
7.519	203	361.547	0.561476	0.878877
7.52	203	360.686	0.562816	0.877727
7.521	203	359.828	0.564159	0.87657
7.522	203	358.971	0.565505	0.875408
7.523	203	358.117	0.566854	0.874238
7.524	203	357.265	0.568206	0.873062
7.525	203	356.415	0.569561	0.87188
7.526	203	355.567	0.570919	0.870691
7.527	203	354.721	0.572281	0.869496
7.528	203	353.877	0.573645	0.868295
7.529	203	353.035	0.575013	0.867087
7.53	203	352.196	0.576384	0.865872
7.531	203	351.358	0.577758	0.864652
7.532	203	350.523	0.579135	0.863425
7.533	203	349.689	0.580516	0.862192
7.534	203	348.858	0.581899	0.860952
7.535	203	348.028	0.583286	0.859706
7.536	203	347.201	0.584676	0.858454
7.537	203	346.376	0.586069	0.857196
7.538	203	345.552	0.587465	0.855932
7.539	203	344.731	0.588865	0.854661
7.54	203	343.912	0.590268	0.853384
7.541	203	343.094	0.591674	0.852102
7.542	203	342.279	0.593083	0.850813
7.543	203	341.466	0.594496	0.849518
7.544	203	340.655	0.595911	0.848217
7.545	203	339.845	0.59733	0.84691
7.546	203	339.038	0.598753	0.845597
7.547	203	338.233	0.600178	0.844278
7.548	203	337.43	0.601607	0.842953
7.549	203	336.628	0.603039	0.841623
7.55	203	335.829	0.604475	0.840286
7.551	203	335.031	0.605913	0.838944
7.552	203	334.236	0.607355	0.837596
7.553	203	333.442	0.608801	0.836242
7.554	203	332.651	0.610249	0.834883
7.555	203	331.861	0.611701	0.833518
7.556	203	331.074	0.613157	0.832147
7.557	203	330.288	0.614616	0.83077
7.558	203	329.504	0.616078	0.829388
7.559	203	328.722	0.617543	0.828001
7.56	203	327.942	0.619012	0.826608
7.561	203	327.164	0.620484	0.825209
7.562	203	326.388	0.62196	0.823806
7.563	203	325.613	0.623439	0.822396
7.564	203	324.841	0.624921	0.820982
7.565	203	324.071	0.626407	0.819562
7.566	203	323.302	0.627896	0.818137
7.567	203	322.535	0.629389	0.816706
7.568	203	321.77	0.630885	0.815271
7.569	203	321.007	0.632384	0.81383
7.57	203	320.246	0.633887	0.812384
7.571	203	319.487	0.635394	0.810933
7.572	203	318.73	0.636904	0.809478
7.573	203	317.974	0.638417	0.808017
7.574	203	317.22	0.639934	0.806551
7.575	203	316.468	0.641454	0.80508
7.576	203	315.718	0.642978	0.803605
7.577	203	314.97	0.644505	0.802125
7.578	203	314.224	0.646036	0.80064
7.579	203	313.479	0.647571	0.79915
7.58	203	312.737	0.649109	0.797656
7.581	203	311.996	0.65065	0.796157
7.582	203	311.257	0.652195	0.794653
7.583	203	310.519	0.653744	0.793145
7.584	203	309.784	0.655296	0.791633
7.585	203	309.05	0.656851	0.790116
7.586	203	308.318	0.658411	0.788595
7.587	203	307.588	0.659974	0.787069
7.588	203	306.86	0.66154	0.78554
7.589	203	306.133	0.66311	0.784006
7.59	203	305.408	0.664684	0.782468
7.591	203	304.685	0.666261	0.780925
7.592	203	303.964	0.667842	0.779379
7.593	203	303.245	0.669427	0.777829
7.594	203	302.527	0.671015	0.776274
7.595	203	301.811	0.672607	0.774716
7.596	203	301.097	0.674202	0.773154
7.597	203	300.384	0.675801	0.771588
7.598	203	299.673	0.677404	0.770019
7.599	203	298.964	0.679011	0.768445
7.6	203	298.257	0.680621	0.766868
7.601	203	297.551	0.682235	0.765288
7.602	203	296.848	0.683853	0.763704
7.603	203	296.145	0.685474	0.762116
7.604	203	295.445	0.687099	0.760525
7.605	203	294.746	0.688728	0.758931
7.606	203	294.049	0.690361	0.757333
7.607	203	293.354	0.691997	0.755732
7.608	203	292.66	0.693637	0.754128
7.609	203	291.968	0.695281	0.752521
7.61	203	291.278	0.696929	0.75091
7.611	203	290.589	0.69858	0.749297
7.612	203	289.902	0.700236	0.747681
7.613	203	289.217	0.701895	0.746061
7.614	203	288.534	0.703558	0.744439
7.615	203	287.852	0.705224	0.742814
7.616	203	287.171	0.706895	0.741186
7.617	203	286.493	0.708569	0.739556
7.618	203	285.816	0.710247	0.737922
7.619	203	285.141	0.71193	0.736287
7.62	203	284.467	0.713616	0.734648
7.621	203	283.795	0.715305	0.733008
7.622	203	283.124	0.716999	0.731364
7.623	203	282.456	0.718697	0.729719
7.624	203	281.789	0.720398	0.728071
7.625	203	281.123	0.722104	0.726421
7.626	203	280.459	0.723813	0.724768
7.627	203	279.797	0.725526	0.723114
7.628	203	279.136	0.727244	0.721457
7.629	203	278.477	0.728965	0.719799
7.63	203	277.82	0.73069	0.718138
7.631	203	277.164	0.732419	0.716476
7.632	203	276.509	0.734152	0.714811
7.633	203	275.857	0.735889	0.713145
7.634	203	275.206	0.73763	0.711477
7.635	203	274.556	0.739375	0.709808
7.636	203	273.908	0.741124	0.708137
7.637	203	273.262	0.742877	0.706464
7.638	203	272.617	0.744635	0.70479
7.639	203	271.974	0.746396	0.703114
7.64	203	271.332	0.748161	0.701437
7.641	203	270.692	0.74993	0.699759
7.642	203	270.053	0.751704	0.698079
7.643	203	269.416	0.753481	0.696398
7.644	203	268.781	0.755262	0.694716
7.645	203	268.147	0.757048	0.693032
7.646	203	267.514	0.758838	0.691348
7.647	203	266.883	0.760632	0.689663
7.648	203	266.254	0.762429	0.687977
7.649	203	265.626	0.764232	0.686289
7.65	203	265	0.766038	0.684602
7.651	203	264.375	0.767848	0.682913
7.652	203	263.752	0.769663	0.681223
7.653	203	263.13	0.771481	0.679533
7.654	203	262.51	0.773304	0.677842
7.655	203	261.891	0.775131	0.676151
7.656	203	261.274	0.776962	0.674459
7.657	203	260.658	0.778798	0.672767
7.658	203	260.044	0.780638	0.671074
7.659	203	259.431	0.782482	0.669381
7.66	203	258.82	0.78433	0.667688
7.661	203	258.21	0.786182	0.665994
7.662	203	257.602	0.788039	0.664301
7.663	203	256.995	0.7899	0.662607
7.664	203	256.389	0.791765	0.660913
7.665	203	255.785	0.793634	0.659219
7.666	203	255.183	0.795508	0.657525
7.667	203	254.582	0.797386	0.655831
7.668	203	253.982	0.799269	0.654138
7.669	203	253.384	0.801155	0.652444
7.67	203	252.787	0.803046	0.650751
7.671	203	252.192	0.804942	0.649058
7.672	203	251.598	0.806841	0.647366
7.673	203	251.006	0.808746	0.645673
7.674	203	250.415	0.810654	0.643982
7.675	203	249.826	0.812567	0.642291
7.676	203	249.237	0.814484	0.6406
7.677	203	248.651	0.816406	0.63891
7.678	203	248.066	0.818332	0.63722
7.679	203	247.482	0.820263	0.635532
7.68	203	246.899	0.822197	0.633844
7.681	203	246.318	0.824137	0.632156
7.682	203	245.739	0.826081	0.63047
7.683	203	245.16	0.828029	0.628785
7.684	203	244.584	0.829982	0.6271
7.685	203	244.008	0.831939	0.625416
7.686	203	243.434	0.833901	0.623734
7.687	203	242.862	0.835867	0.622053
7.688	203	242.29	0.837838	0.620372
7.689	203	241.72	0.839813	0.618693
7.69	203	241.152	0.841793	0.617015
7.691	203	240.585	0.843778	0.615339
7.692	203	240.019	0.845767	0.613663
[truncated: 88,602 more rows]
