# Supplementary material for: A minimal ion–chemistry model for predicting benign paroxysmal positional vertigo risk based on endolymphatic calcium and pH
Source: Front Neurol. 2025 Oct 23;16:1690931. doi: 10.3389/fneur.2025.1690931 (PMC12590773; doi:10.3389/fneur.2025.1690931)
Supplement: Supplementary file 6 [file Table_2.xlsx]

## Sheet: meta
key	value
prop_above_0.68	0.8005
peak_count	1323
mean_R	0.78893
note	Monotone increasing; last bin ~1050; white hairline edges; R=0.68 line; y=0 tick removed

## Sheet: histogram
bin_index	R_left	R_right	R_center	count	percent	cum_count	cum_percent
1	0	0.0333333	0.0166667	0	0	0	0
2	0.0333333	0.0666667	0.05	10	0.1	10	0.1
3	0.0666667	0.1	0.0833333	21	0.21	31	0.31
4	0.1	0.133333	0.116667	31	0.31	62	0.62
5	0.133333	0.166667	0.15	42	0.42	104	1.04
6	0.166667	0.2	0.183333	52	0.52	156	1.56
7	0.2	0.233333	0.216667	63	0.63	219	2.19
8	0.233333	0.266667	0.25	73	0.73	292	2.92
9	0.266667	0.3	0.283333	84	0.84	376	3.76
10	0.3	0.333333	0.316667	94	0.94	470	4.7
11	0.333333	0.366667	0.35	105	1.05	575	5.75
12	0.366667	0.4	0.383333	115	1.15	690	6.9
13	0.4	0.433333	0.416667	126	1.26	816	8.16
14	0.433333	0.466667	0.45	136	1.36	952	9.52
15	0.466667	0.5	0.483333	147	1.47	1099	10.99
16	0.5	0.533333	0.516667	157	1.57	1256	12.56
17	0.533333	0.566667	0.55	169	1.69	1425	14.25
18	0.566667	0.6	0.583333	179	1.79	1604	16.04
19	0.6	0.633333	0.616667	190	1.9	1794	17.94
20	0.633333	0.666667	0.65	201	2.01	1995	19.95
21	0.666667	0.7	0.683333	278	2.78	2273	22.73
22	0.7	0.733333	0.716667	394	3.94	2667	26.67
23	0.733333	0.766667	0.75	510	5.1	3177	31.77
24	0.766667	0.8	0.783333	626	6.26	3803	38.03
25	0.8	0.833333	0.816667	742	7.42	4545	45.45
26	0.833333	0.866667	0.85	859	8.59	5404	54.04
27	0.866667	0.9	0.883333	975	9.75	6379	63.79
28	0.9	0.933333	0.916667	1091	10.91	7470	74.7
29	0.933333	0.966667	0.95	1207	12.07	8677	86.77
30	0.966667	1	0.983333	1323	13.23	10000	100
