# Supplementary material for: A minimal ion–chemistry model for predicting benign paroxysmal positional vertigo risk based on endolymphatic calcium and pH
Source: Front Neurol. 2025 Oct 23;16:1690931. doi: 10.3389/fneur.2025.1690931 (PMC12590773; doi:10.3389/fneur.2025.1690931)
Supplement: Supplementary file 7 [file Table_3.xlsx]

## Sheet: meta
key	value
Ccrit_uM_anchor_pH7.65	265
sigmaC_uM	80
k=Ccrit/σC	3.3125
Omega_range	[0, 3]
n_points	1201
xticks	0.0, 0.5, 1.0, 1.5, 2.0, 2.5, 3.0
y_label_nudge_pt	0.3
axis_width_fraction	1/2 (centered)

## Sheet: Omega_vs_R
Omega	R	Delta_Ca_uM
0	0.964855	-265
0.0025	0.964573	-264.337
0.005	0.964289	-263.675
0.0075	0.964003	-263.012
0.01	0.963714	-262.35
0.0125	0.963424	-261.688
0.015	0.963131	-261.025
0.0175	0.962836	-260.363
0.02	0.962538	-259.7
0.0225	0.962238	-259.038
0.025	0.961936	-258.375
0.0275	0.961632	-257.712
0.03	0.961325	-257.05
0.0325	0.961016	-256.387
0.035	0.960705	-255.725
0.0375	0.960391	-255.062
0.04	0.960075	-254.4
0.0425	0.959756	-253.738
0.045	0.959435	-253.075
0.0475	0.959111	-252.412
0.05	0.958785	-251.75
0.0525	0.958457	-251.088
0.055	0.958126	-250.425
0.0575	0.957792	-249.762
0.06	0.957456	-249.1
0.0625	0.957118	-248.438
0.065	0.956777	-247.775
0.0675	0.956433	-247.113
0.07	0.956086	-246.45
0.0725	0.955737	-245.787
0.075	0.955386	-245.125
0.0775	0.955031	-244.463
0.08	0.954674	-243.8
0.0825	0.954315	-243.137
0.085	0.953952	-242.475
0.0875	0.953587	-241.812
0.09	0.953219	-241.15
0.0925	0.952849	-240.488
0.095	0.952475	-239.825
0.0975	0.952099	-239.162
0.1	0.95172	-238.5
0.1025	0.951338	-237.838
0.105	0.950953	-237.175
0.1075	0.950565	-236.512
0.11	0.950175	-235.85
0.1125	0.949781	-235.188
0.115	0.949385	-234.525
0.1175	0.948985	-233.863
0.12	0.948583	-233.2
0.1225	0.948178	-232.537
0.125	0.947769	-231.875
0.1275	0.947358	-231.213
0.13	0.946943	-230.55
0.1325	0.946526	-229.887
0.135	0.946105	-229.225
0.1375	0.945681	-228.562
0.14	0.945254	-227.9
0.1425	0.944824	-227.238
0.145	0.944391	-226.575
0.1475	0.943954	-225.912
0.15	0.943514	-225.25
0.1525	0.943071	-224.588
0.155	0.942625	-223.925
0.1575	0.942176	-223.262
0.16	0.941723	-222.6
0.1625	0.941267	-221.938
0.165	0.940807	-221.275
0.1675	0.940344	-220.613
0.17	0.939878	-219.95
0.1725	0.939408	-219.287
0.175	0.938935	-218.625
0.1775	0.938459	-217.963
0.18	0.937979	-217.3
0.1825	0.937495	-216.637
0.185	0.937008	-215.975
0.1875	0.936518	-215.312
0.19	0.936024	-214.65
0.1925	0.935526	-213.988
0.195	0.935025	-213.325
0.1975	0.93452	-212.662
0.2	0.934011	-212
0.2025	0.933499	-211.338
0.205	0.932983	-210.675
0.2075	0.932463	-210.012
0.21	0.93194	-209.35
0.2125	0.931413	-208.688
0.215	0.930882	-208.025
0.2175	0.930347	-207.363
0.22	0.929808	-206.7
0.2225	0.929266	-206.037
0.225	0.92872	-205.375
0.2275	0.92817	-204.713
0.23	0.927615	-204.05
0.2325	0.927057	-203.387
0.235	0.926495	-202.725
0.2375	0.92593	-202.062
0.24	0.92536	-201.4
0.2425	0.924786	-200.738
0.245	0.924208	-200.075
0.2475	0.923625	-199.412
0.25	0.923039	-198.75
0.2525	0.922449	-198.088
0.255	0.921854	-197.425
0.2575	0.921256	-196.762
0.26	0.920653	-196.1
0.2625	0.920046	-195.438
0.265	0.919434	-194.775
0.2675	0.918819	-194.113
0.27	0.918199	-193.45
0.2725	0.917575	-192.787
0.275	0.916946	-192.125
0.2775	0.916314	-191.463
0.28	0.915676	-190.8
0.2825	0.915035	-190.137
0.285	0.914389	-189.475
0.2875	0.913738	-188.812
0.29	0.913083	-188.15
0.2925	0.912424	-187.488
0.295	0.91176	-186.825
0.2975	0.911091	-186.162
0.3	0.910418	-185.5
0.3025	0.90974	-184.838
0.305	0.909058	-184.175
0.3075	0.908371	-183.512
0.31	0.907679	-182.85
0.3125	0.906983	-182.188
0.315	0.906282	-181.525
0.3175	0.905576	-180.863
0.32	0.904866	-180.2
0.3225	0.904151	-179.537
0.325	0.903431	-178.875
0.3275	0.902706	-178.213
0.33	0.901976	-177.55
0.3325	0.901241	-176.887
0.335	0.900502	-176.225
0.3375	0.899757	-175.562
0.34	0.899008	-174.9
0.3425	0.898254	-174.238
0.345	0.897494	-173.575
0.3475	0.89673	-172.912
0.35	0.89596	-172.25
0.3525	0.895186	-171.588
0.355	0.894406	-170.925
0.3575	0.893622	-170.262
0.36	0.892832	-169.6
0.3625	0.892037	-168.938
0.365	0.891237	-168.275
0.3675	0.890431	-167.613
0.37	0.889621	-166.95
0.3725	0.888805	-166.287
0.375	0.887984	-165.625
0.3775	0.887158	-164.963
0.38	0.886326	-164.3
0.3825	0.885489	-163.637
0.385	0.884647	-162.975
0.3875	0.883799	-162.312
0.39	0.882946	-161.65
0.3925	0.882087	-160.988
0.395	0.881223	-160.325
0.3975	0.880353	-159.662
0.4	0.879478	-159
0.4025	0.878598	-158.338
0.405	0.877712	-157.675
0.4075	0.87682	-157.012
0.41	0.875923	-156.35
0.4125	0.87502	-155.688
0.415	0.874112	-155.025
0.4175	0.873198	-154.363
0.42	0.872278	-153.7
0.4225	0.871352	-153.037
0.425	0.870421	-152.375
0.4275	0.869484	-151.713
0.43	0.868542	-151.05
0.4325	0.867593	-150.387
0.435	0.866639	-149.725
0.4375	0.865679	-149.062
0.44	0.864713	-148.4
0.4425	0.863741	-147.738
0.445	0.862764	-147.075
0.4475	0.86178	-146.412
0.45	0.860791	-145.75
0.4525	0.859796	-145.088
0.455	0.858794	-144.425
0.4575	0.857787	-143.762
0.46	0.856774	-143.1
0.4625	0.855755	-142.438
0.465	0.854729	-141.775
0.4675	0.853698	-141.113
0.47	0.852661	-140.45
0.4725	0.851617	-139.787
0.475	0.850568	-139.125
0.4775	0.849512	-138.463
0.48	0.848451	-137.8
0.4825	0.847383	-137.137
0.485	0.846309	-136.475
0.4875	0.845228	-135.812
0.49	0.844142	-135.15
0.4925	0.843049	-134.488
0.495	0.84195	-133.825
0.4975	0.840845	-133.162
0.5	0.839734	-132.5
0.5025	0.838616	-131.838
0.505	0.837492	-131.175
0.5075	0.836362	-130.512
0.51	0.835226	-129.85
0.5125	0.834083	-129.188
0.515	0.832934	-128.525
0.5175	0.831778	-127.862
0.52	0.830616	-127.2
0.5225	0.829448	-126.537
0.525	0.828273	-125.875
0.5275	0.827092	-125.213
0.53	0.825904	-124.55
0.5325	0.824711	-123.888
0.535	0.82351	-123.225
0.5375	0.822303	-122.562
0.54	0.82109	-121.9
0.5425	0.81987	-121.237
0.545	0.818644	-120.575
0.5475	0.817411	-119.912
0.55	0.816172	-119.25
0.5525	0.814926	-118.588
0.555	0.813674	-117.925
0.5575	0.812415	-117.263
0.56	0.81115	-116.6
0.5625	0.809878	-115.938
0.565	0.8086	-115.275
0.5675	0.807315	-114.612
0.57	0.806023	-113.95
0.5725	0.804725	-113.287
0.575	0.803421	-112.625
0.5775	0.802109	-111.963
0.58	0.800792	-111.3
0.5825	0.799467	-110.638
0.585	0.798136	-109.975
0.5875	0.796799	-109.312
0.59	0.795455	-108.65
0.5925	0.794104	-107.987
0.595	0.792747	-107.325
0.5975	0.791383	-106.662
0.6	0.790012	-106
0.6025	0.788635	-105.338
0.605	0.787252	-104.675
0.6075	0.785861	-104.013
0.61	0.784464	-103.35
0.6125	0.783061	-102.688
0.615	0.781651	-102.025
0.6175	0.780234	-101.362
0.62	0.778811	-100.7
0.6225	0.777381	-100.037
0.625	0.775945	-99.375
0.6275	0.774502	-98.7125
0.63	0.773052	-98.05
0.6325	0.771596	-97.3875
0.635	0.770133	-96.725
0.6375	0.768664	-96.0625
0.64	0.767188	-95.4
0.6425	0.765705	-94.7375
0.645	0.764217	-94.075
0.6475	0.762721	-93.4125
0.65	0.761219	-92.75
0.6525	0.759711	-92.0875
0.655	0.758196	-91.425
0.6575	0.756674	-90.7625
0.66	0.755146	-90.1
0.6625	0.753612	-89.4375
0.665	0.752071	-88.775
0.6675	0.750524	-88.1125
0.67	0.74897	-87.45
0.6725	0.74741	-86.7875
0.675	0.745843	-86.125
0.6775	0.74427	-85.4625
0.68	0.742691	-84.8
0.6825	0.741105	-84.1375
0.685	0.739513	-83.475
0.6875	0.737914	-82.8125
0.69	0.73631	-82.15
0.6925	0.734699	-81.4875
0.695	0.733081	-80.825
0.6975	0.731458	-80.1625
0.7	0.729828	-79.5
0.7025	0.728192	-78.8375
0.705	0.72655	-78.175
0.7075	0.724901	-77.5125
0.71	0.723247	-76.85
0.7125	0.721586	-76.1875
0.715	0.71992	-75.525
0.7175	0.718247	-74.8625
0.72	0.716568	-74.2
0.7225	0.714883	-73.5375
0.725	0.713192	-72.875
0.7275	0.711495	-72.2125
0.73	0.709792	-71.55
0.7325	0.708083	-70.8875
0.735	0.706369	-70.225
0.7375	0.704648	-69.5625
0.74	0.702922	-68.9
0.7425	0.70119	-68.2375
0.745	0.699452	-67.575
0.7475	0.697708	-66.9125
0.75	0.695958	-66.25
0.7525	0.694203	-65.5875
0.755	0.692442	-64.925
0.7575	0.690676	-64.2625
0.76	0.688904	-63.6
0.7625	0.687126	-62.9375
0.765	0.685343	-62.275
0.7675	0.683555	-61.6125
0.77	0.681761	-60.95
0.7725	0.679961	-60.2875
0.775	0.678156	-59.625
0.7775	0.676346	-58.9625
0.78	0.674531	-58.3
0.7825	0.67271	-57.6375
0.785	0.670884	-56.975
0.7875	0.669053	-56.3125
0.79	0.667217	-55.65
0.7925	0.665376	-54.9875
0.795	0.663529	-54.325
0.7975	0.661678	-53.6625
0.8	0.659822	-53
0.8025	0.657961	-52.3375
0.805	0.656094	-51.675
0.8075	0.654223	-51.0125
0.81	0.652348	-50.35
0.8125	0.650467	-49.6875
0.815	0.648582	-49.025
0.8175	0.646692	-48.3625
0.82	0.644798	-47.7
0.8225	0.642899	-47.0375
0.825	0.640995	-46.375
0.8275	0.639088	-45.7125
0.83	0.637175	-45.05
0.8325	0.635259	-44.3875
0.835	0.633338	-43.725
0.8375	0.631413	-43.0625
0.84	0.629483	-42.4
0.8425	0.62755	-41.7375
0.845	0.625612	-41.075
0.8475	0.62367	-40.4125
0.85	0.621725	-39.75
0.8525	0.619775	-39.0875
0.855	0.617822	-38.425
0.8575	0.615864	-37.7625
0.86	0.613903	-37.1
0.8625	0.611939	-36.4375
0.865	0.60997	-35.775
0.8675	0.607998	-35.1125
0.87	0.606023	-34.45
0.8725	0.604044	-33.7875
0.875	0.602062	-33.125
0.8775	0.600076	-32.4625
0.88	0.598087	-31.8
0.8825	0.596095	-31.1375
0.885	0.594099	-30.475
0.8875	0.592101	-29.8125
0.89	0.590099	-29.15
0.8925	0.588095	-28.4875
0.895	0.586087	-27.825
0.8975	0.584077	-27.1625
0.9	0.582063	-26.5
0.9025	0.580048	-25.8375
0.905	0.578029	-25.175
0.9075	0.576008	-24.5125
0.91	0.573984	-23.85
0.9125	0.571958	-23.1875
0.915	0.569929	-22.525
0.9175	0.567898	-21.8625
0.92	0.565865	-21.2
0.9225	0.56383	-20.5375
0.925	0.561792	-19.875
0.9275	0.559752	-19.2125
0.93	0.55771	-18.55
0.9325	0.555667	-17.8875
0.935	0.553621	-17.225
0.9375	0.551574	-16.5625
0.94	0.549525	-15.9
0.9425	0.547474	-15.2375
0.945	0.545421	-14.575
0.9475	0.543367	-13.9125
0.95	0.541312	-13.25
0.9525	0.539255	-12.5875
0.955	0.537197	-11.925
0.9575	0.535137	-11.2625
0.96	0.533077	-10.6
0.9625	0.531015	-9.9375
0.965	0.528952	-9.275
0.9675	0.526888	-8.6125
0.97	0.524823	-7.95
0.9725	0.522758	-7.2875
0.975	0.520691	-6.625
0.9775	0.518624	-5.9625
0.98	0.516556	-5.3
0.9825	0.514488	-4.6375
0.985	0.512419	-3.975
0.9875	0.51035	-3.3125
0.99	0.50828	-2.65
0.9925	0.506211	-1.9875
0.995	0.504141	-1.325
0.9975	0.50207	-0.6625
1	0.5	0
1.0025	0.49793	0.6625
1.005	0.495859	1.325
1.0075	0.493789	1.9875
1.01	0.49172	2.65
1.0125	0.48965	3.3125
1.015	0.487581	3.975
1.0175	0.485512	4.6375
1.02	0.483444	5.3
1.0225	0.481376	5.9625
1.025	0.479309	6.625
1.0275	0.477242	7.2875
1.03	0.475177	7.95
1.0325	0.473112	8.6125
1.035	0.471048	9.275
1.0375	0.468985	9.9375
1.04	0.466923	10.6
1.0425	0.464863	11.2625
1.045	0.462803	11.925
1.0475	0.460745	12.5875
1.05	0.458688	13.25
1.0525	0.456633	13.9125
1.055	0.454579	14.575
1.0575	0.452526	15.2375
1.06	0.450475	15.9
1.0625	0.448426	16.5625
1.065	0.446379	17.225
1.0675	0.444333	17.8875
1.07	0.44229	18.55
1.0725	0.440248	19.2125
1.075	0.438208	19.875
1.0775	0.43617	20.5375
1.08	0.434135	21.2
1.0825	0.432102	21.8625
1.085	0.430071	22.525
1.0875	0.428042	23.1875
1.09	0.426016	23.85
1.0925	0.423992	24.5125
1.095	0.421971	25.175
1.0975	0.419952	25.8375
1.1	0.417937	26.5
1.1025	0.415923	27.1625
1.105	0.413913	27.825
1.1075	0.411905	28.4875
1.11	0.409901	29.15
1.1125	0.407899	29.8125
1.115	0.405901	30.475
1.1175	0.403905	31.1375
1.12	0.401913	31.8
1.1225	0.399924	32.4625
1.125	0.397938	33.125
1.1275	0.395956	33.7875
1.13	0.393977	34.45
1.1325	0.392002	35.1125
1.135	0.39003	35.775
1.1375	0.388061	36.4375
1.14	0.386097	37.1
1.1425	0.384136	37.7625
1.145	0.382178	38.425
1.1475	0.380225	39.0875
1.15	0.378275	39.75
1.1525	0.37633	40.4125
1.155	0.374388	41.075
1.1575	0.37245	41.7375
1.16	0.370517	42.4
1.1625	0.368587	43.0625
1.165	0.366662	43.725
1.1675	0.364741	44.3875
1.17	0.362825	45.05
1.1725	0.360912	45.7125
1.175	0.359005	46.375
1.1775	0.357101	47.0375
1.18	0.355202	47.7
1.1825	0.353308	48.3625
1.185	0.351418	49.025
1.1875	0.349533	49.6875
1.19	0.347652	50.35
1.1925	0.345777	51.0125
1.195	0.343906	51.675
1.1975	0.342039	52.3375
1.2	0.340178	53
1.2025	0.338322	53.6625
1.205	0.336471	54.325
1.2075	0.334624	54.9875
1.21	0.332783	55.65
1.2125	0.330947	56.3125
1.215	0.329116	56.975
1.2175	0.32729	57.6375
1.22	0.325469	58.3
1.2225	0.323654	58.9625
1.225	0.321844	59.625
1.2275	0.320039	60.2875
1.23	0.318239	60.95
1.2325	0.316445	61.6125
1.235	0.314657	62.275
1.2375	0.312874	62.9375
1.24	0.311096	63.6
1.2425	0.309324	64.2625
1.245	0.307558	64.925
1.2475	0.305797	65.5875
1.25	0.304042	66.25
1.2525	0.302292	66.9125
1.255	0.300548	67.575
1.2575	0.29881	68.2375
1.26	0.297078	68.9
1.2625	0.295352	69.5625
1.265	0.293631	70.225
1.2675	0.291917	70.8875
1.27	0.290208	71.55
1.2725	0.288505	72.2125
1.275	0.286808	72.875
1.2775	0.285117	73.5375
1.28	0.283432	74.2
1.2825	0.281753	74.8625
1.285	0.28008	75.525
1.2875	0.278414	76.1875
1.29	0.276753	76.85
1.2925	0.275099	77.5125
1.295	0.27345	78.175
1.2975	0.271808	78.8375
1.3	0.270172	79.5
1.3025	0.268542	80.1625
1.305	0.266919	80.825
1.3075	0.265301	81.4875
1.31	0.26369	82.15
1.3125	0.262086	82.8125
1.315	0.260487	83.475
1.3175	0.258895	84.1375
1.32	0.257309	84.8
1.3225	0.25573	85.4625
1.325	0.254157	86.125
1.3275	0.25259	86.7875
1.33	0.25103	87.45
1.3325	0.249476	88.1125
1.335	0.247929	88.775
1.3375	0.246388	89.4375
1.34	0.244854	90.1
1.3425	0.243326	90.7625
1.345	0.241804	91.425
1.3475	0.240289	92.0875
1.35	0.238781	92.75
1.3525	0.237279	93.4125
1.355	0.235783	94.075
1.3575	0.234295	94.7375
1.36	0.232812	95.4
1.3625	0.231336	96.0625
1.365	0.229867	96.725
1.3675	0.228404	97.3875
1.37	0.226948	98.05
1.3725	0.225498	98.7125
1.375	0.224055	99.375
1.3775	0.222619	100.037
1.38	0.221189	100.7
1.3825	0.219766	101.362
1.385	0.218349	102.025
1.3875	0.216939	102.688
1.39	0.215536	103.35
1.3925	0.214139	104.013
1.395	0.212748	104.675
1.3975	0.211365	105.338
1.4	0.209988	106
1.4025	0.208617	106.662
1.405	0.207253	107.325
1.4075	0.205896	107.987
1.41	0.204545	108.65
1.4125	0.203201	109.312
1.415	0.201864	109.975
1.4175	0.200533	110.638
1.42	0.199208	111.3
1.4225	0.197891	111.963
1.425	0.196579	112.625
1.4275	0.195275	113.287
1.43	0.193977	113.95
1.4325	0.192685	114.612
1.435	0.1914	115.275
1.4375	0.190122	115.938
1.44	0.18885	116.6
1.4425	0.187585	117.263
1.445	0.186326	117.925
1.4475	0.185074	118.588
1.45	0.183828	119.25
1.4525	0.182589	119.912
1.455	0.181356	120.575
1.4575	0.18013	121.237
1.46	0.17891	121.9
1.4625	0.177697	122.562
1.465	0.17649	123.225
1.4675	0.175289	123.888
1.47	0.174096	124.55
1.4725	0.172908	125.213
1.475	0.171727	125.875
1.4775	0.170552	126.537
1.48	0.169384	127.2
1.4825	0.168222	127.862
1.485	0.167066	128.525
1.4875	0.165917	129.188
1.49	0.164774	129.85
1.4925	0.163638	130.512
1.495	0.162508	131.175
1.4975	0.161384	131.838
1.5	0.160266	132.5
1.5025	0.159155	133.162
1.505	0.15805	133.825
1.5075	0.156951	134.488
1.51	0.155858	135.15
1.5125	0.154772	135.812
1.515	0.153691	136.475
1.5175	0.152617	137.137
1.52	0.151549	137.8
1.5225	0.150488	138.463
1.525	0.149432	139.125
1.5275	0.148383	139.787
1.53	0.147339	140.45
1.5325	0.146302	141.113
1.535	0.145271	141.775
1.5375	0.144245	142.438
1.54	0.143226	143.1
1.5425	0.142213	143.762
1.545	0.141206	144.425
1.5475	0.140204	145.088
1.55	0.139209	145.75
1.5525	0.13822	146.412
1.555	0.137236	147.075
1.5575	0.136259	147.738
1.56	0.135287	148.4
1.5625	0.134321	149.062
1.565	0.133361	149.725
1.5675	0.132407	150.387
1.57	0.131458	151.05
1.5725	0.130516	151.713
1.575	0.129579	152.375
1.5775	0.128648	153.037
1.58	0.127722	153.7
1.5825	0.126802	154.363
1.585	0.125888	155.025
1.5875	0.12498	155.688
1.59	0.124077	156.35
1.5925	0.12318	157.012
1.595	0.122288	157.675
1.5975	0.121402	158.338
1.6	0.120522	159
1.6025	0.119647	159.662
1.605	0.118777	160.325
1.6075	0.117913	160.988
1.61	0.117054	161.65
1.6125	0.116201	162.312
1.615	0.115353	162.975
1.6175	0.114511	163.637
1.62	0.113674	164.3
1.6225	0.112842	164.963
1.625	0.112016	165.625
1.6275	0.111195	166.287
1.63	0.110379	166.95
1.6325	0.109569	167.613
1.635	0.108763	168.275
1.6375	0.107963	168.938
1.64	0.107168	169.6
1.6425	0.106378	170.262
1.645	0.105594	170.925
1.6475	0.104814	171.588
1.65	0.10404	172.25
1.6525	0.10327	172.912
1.655	0.102506	173.575
1.6575	0.101746	174.238
1.66	0.100992	174.9
1.6625	0.100243	175.562
1.665	0.0994982	176.225
1.6675	0.0987587	176.887
1.67	0.0980241	177.55
1.6725	0.0972943	178.213
1.675	0.0965694	178.875
1.6775	0.0958493	179.537
1.68	0.095134	180.2
1.6825	0.0944235	180.863
1.685	0.0937178	181.525
1.6875	0.0930168	182.188
1.69	0.0923205	182.85
1.6925	0.0916289	183.512
1.695	0.090942	184.175
1.6975	0.0902596	184.838
1.7	0.089582	185.5
1.7025	0.0889089	186.162
1.705	0.0882403	186.825
1.7075	0.0875763	187.488
1.71	0.0869169	188.15
1.7125	0.0862619	188.812
1.715	0.0856114	189.475
1.7175	0.0849653	190.137
1.72	0.0843237	190.8
1.7225	0.0836865	191.463
1.725	0.0830536	192.125
1.7275	0.0824251	192.787
1.73	0.081801	193.45
1.7325	0.0811811	194.113
1.735	0.0805656	194.775
1.7375	0.0799543	195.438
1.74	0.0793472	196.1
1.7425	0.0787443	196.762
1.745	0.0781457	197.425
1.7475	0.0775512	198.088
1.75	0.0769608	198.75
1.7525	0.0763746	199.412
1.755	0.0757925	200.075
1.7575	0.0752144	200.738
1.76	0.0746404	201.4
1.7625	0.0740705	202.062
1.765	0.0735045	202.725
1.7675	0.0729425	203.387
1.77	0.0723845	204.05
1.7725	0.0718304	204.713
1.775	0.0712803	205.375
1.7775	0.070734	206.037
1.78	0.0701916	206.7
1.7825	0.069653	207.363
1.785	0.0691183	208.025
1.7875	0.0685874	208.688
1.79	0.0680602	209.35
1.7925	0.0675369	210.012
1.795	0.0670172	210.675
1.7975	0.0665013	211.338
1.8	0.065989	212
1.8025	0.0654804	212.662
1.805	0.0649755	213.325
1.8075	0.0644742	213.988
1.81	0.0639765	214.65
1.8125	0.0634824	215.312
1.815	0.0629918	215.975
1.8175	0.0625048	216.637
1.82	0.0620213	217.3
1.8225	0.0615412	217.963
1.825	0.0610647	218.625
1.8275	0.0605916	219.287
1.83	0.060122	219.95
1.8325	0.0596557	220.613
1.835	0.0591928	221.275
1.8375	0.0587334	221.938
1.84	0.0582772	222.6
1.8425	0.0578244	223.262
1.845	0.0573749	223.925
1.8475	0.0569286	224.588
1.85	0.0564856	225.25
1.8525	0.0560459	225.912
1.855	0.0556094	226.575
1.8575	0.0551761	227.238
1.86	0.054746	227.9
1.8625	0.054319	228.562
1.865	0.0538952	229.225
1.8675	0.0534745	229.887
1.87	0.0530569	230.55
1.8725	0.0526423	231.213
1.875	0.0522309	231.875
1.8775	0.0518224	232.537
1.88	0.051417	233.2
1.8825	0.0510146	233.863
1.885	0.0506152	234.525
1.8875	0.0502187	235.188
1.89	0.0498252	235.85
1.8925	0.0494346	236.512
1.895	0.0490469	237.175
1.8975	0.0486621	237.838
1.9	0.0482802	238.5
1.9025	0.0479011	239.162
1.905	0.0475248	239.825
1.9075	0.0471513	240.488
1.91	0.0467807	241.15
1.9125	0.0464128	241.812
1.915	0.0460476	242.475
1.9175	0.0456852	243.137
1.92	0.0453255	243.8
1.9225	0.0449685	244.463
1.925	0.0446142	245.125
1.9275	0.0442626	245.787
1.93	0.0439136	246.45
1.9325	0.0435672	247.113
1.935	0.0432234	247.775
1.9375	0.0428822	248.438
1.94	0.0425436	249.1
1.9425	0.0422076	249.762
1.945	0.0418741	250.425
1.9475	0.0415431	251.088
1.95	0.0412146	251.75
1.9525	0.0408886	252.412
1.955	0.0405651	253.075
1.9575	0.040244	253.738
1.96	0.0399253	254.4
1.9625	0.0396091	255.062
1.965	0.0392953	255.725
1.9675	0.0389839	256.387
1.97	0.0386748	257.05
1.9725	0.0383681	257.712
1.975	0.0380637	258.375
1.9775	0.0377616	259.038
1.98	0.0374619	259.7
1.9825	0.0371644	260.363
1.985	0.0368692	261.025
1.9875	0.0365763	261.688
1.99	0.0362856	262.35
1.9925	0.0359971	263.012
1.995	0.0357108	263.675
1.9975	0.0354267	264.337
2	0.0351448	265
2.0025	0.0348651	265.663
2.005	0.0345875	266.325
2.0075	0.0343121	266.988
2.01	0.0340387	267.65
2.0125	0.0337675	268.313
2.015	0.0334983	268.975
2.0175	0.0332312	269.637
2.02	0.0329662	270.3
2.0225	0.0327032	270.962
2.025	0.0324423	271.625
2.0275	0.0321833	272.288
2.03	0.0319264	272.95
2.0325	0.0316714	273.613
2.035	0.0314184	274.275
2.0375	0.0311674	274.938
2.04	0.0309183	275.6
2.0425	0.0306712	276.262
2.045	0.0304259	276.925
2.0475	0.0301826	277.587
2.05	0.0299411	278.25
2.0525	0.0297015	278.913
2.055	0.0294638	279.575
2.0575	0.0292279	280.238
2.06	0.0289938	280.9
2.0625	0.0287616	281.562
2.065	0.0285312	282.225
2.0675	0.0283025	282.887
2.07	0.0280757	283.55
2.0725	0.0278506	284.212
2.075	0.0276272	284.875
2.0775	0.0274056	285.538
2.08	0.0271858	286.2
2.0825	0.0269676	286.863
2.085	0.0267511	287.525
2.0875	0.0265364	288.188
2.09	0.0263233	288.85
2.0925	0.0261119	289.512
2.095	0.0259021	290.175
2.0975	0.025694	290.837
2.1	0.0254875	291.5
2.1025	0.0252826	292.163
2.105	0.0250793	292.825
2.1075	0.0248776	293.488
2.11	0.0246775	294.15
2.1125	0.024479	294.812
2.115	0.024282	295.475
2.1175	0.0240866	296.137
2.12	0.0238927	296.8
2.1225	0.0237003	297.462
2.125	0.0235095	298.125
2.1275	0.0233201	298.788
2.13	0.0231322	299.45
2.1325	0.0229458	300.113
2.135	0.0227609	300.775
2.1375	0.0225774	301.438
2.14	0.0223954	302.1
2.1425	0.0222148	302.762
2.145	0.0220356	303.425
2.1475	0.0218579	304.087
2.15	0.0216815	304.75
2.1525	0.0215066	305.413
2.155	0.021333	306.075
2.1575	0.0211608	306.738
2.16	0.0209899	307.4
2.1625	0.0208204	308.062
2.165	0.0206523	308.725
2.1675	0.0204854	309.387
2.17	0.0203199	310.05
2.1725	0.0201557	310.712
2.175	0.0199928	311.375
2.1775	0.0198312	312.038
2.18	0.0196709	312.7
2.1825	0.0195118	313.363
2.185	0.019354	314.025
2.1875	0.0191974	314.688
2.19	0.0190421	315.35
2.1925	0.0188881	316.012
2.195	0.0187352	316.675
2.1975	0.0185836	317.337
2.2	0.0184331	318
2.2025	0.0182839	318.663
2.205	0.0181358	319.325
2.2075	0.017989	319.988
2.21	0.0178433	320.65
2.2125	0.0176987	321.312
2.215	0.0175553	321.975
2.2175	0.0174131	322.637
2.22	0.0172719	323.3
2.2225	0.0171319	323.962
2.225	0.016993	324.625
2.2275	0.0168553	325.288
2.23	0.0167186	325.95
2.2325	0.016583	326.613
2.235	0.0164485	327.275
2.2375	0.016315	327.938
2.24	0.0161827	328.6
2.2425	0.0160513	329.262
2.245	0.0159211	329.925
2.2475	0.0157918	330.587
2.25	0.0156636	331.25
2.2525	0.0155365	331.913
2.255	0.0154103	332.575
2.2575	0.0152852	333.238
2.26	0.015161	333.9
2.2625	0.0150379	334.563
2.265	0.0149157	335.225
2.2675	0.0147945	335.887
2.27	0.0146743	336.55
2.2725	0.014555	337.212
2.275	0.0144367	337.875
2.2775	0.0143194	338.538
2.28	0.014203	339.2
2.2825	0.0140875	339.863
2.285	0.0139729	340.525
2.2875	0.0138593	341.188
2.29	0.0137466	341.85
2.2925	0.0136347	342.512
2.295	0.0135238	343.175
2.2975	0.0134138	343.837
2.3	0.0133046	344.5
2.3025	0.0131963	345.163
2.305	0.0130889	345.825
2.3075	0.0129824	346.488
2.31	0.0128767	347.15
2.3125	0.0127719	347.812
2.315	0.0126679	348.475
2.3175	0.0125647	349.137
2.32	0.0124624	349.8
2.3225	0.0123609	350.462
2.325	0.0122602	351.125
2.3275	0.0121603	351.788
2.33	0.0120612	352.45
2.3325	0.0119629	353.113
2.335	0.0118655	353.775
2.3375	0.0117688	354.438
2.34	0.0116728	355.1
2.3425	0.0115777	355.762
2.345	0.0114833	356.425
2.3475	0.0113897	357.087
2.35	0.0112968	357.75
2.3525	0.0112047	358.413
2.355	0.0111133	359.075
2.3575	0.0110227	359.738
2.36	0.0109327	360.4
2.3625	0.0108436	361.063
2.365	0.0107551	361.725
2.3675	0.0106673	362.387
2.37	0.0105803	363.05
2.3725	0.010494	363.712
2.375	0.0104083	364.375
2.3775	0.0103234	365.038
2.38	0.0102391	365.7
2.3825	0.0101555	366.363
2.385	0.0100726	367.025
2.3875	0.00999036	367.688
2.39	0.00990879	368.35
2.3925	0.00982787	369.012
2.395	0.00974761	369.675
2.3975	0.009668	370.337
2.4	0.00958903	371
2.4025	0.0095107	371.663
2.405	0.00943301	372.325
2.4075	0.00935594	372.988
2.41	0.0092795	373.65
2.4125	0.00920367	374.312
2.415	0.00912846	374.975
2.4175	0.00905386	375.637
2.42	0.00897987	376.3
2.4225	0.00890647	376.962
2.425	0.00883366	377.625
2.4275	0.00876145	378.288
2.43	0.00868982	378.95
2.4325	0.00861877	379.613
2.435	0.0085483	380.275
2.4375	0.0084784	380.938
2.44	0.00840907	381.6
2.4425	0.0083403	382.262
2.445	0.00827208	382.925
2.4475	0.00820442	383.587
2.45	0.00813731	384.25
2.4525	0.00807074	384.913
2.455	0.00800472	385.575
2.4575	0.00793922	386.238
2.46	0.00787427	386.9
2.4625	0.00780983	387.562
2.465	0.00774592	388.225
2.4675	0.00768253	388.887
2.47	0.00761966	389.55
2.4725	0.00755729	390.212
2.475	0.00749543	390.875
2.4775	0.00743408	391.538
2.48	0.00737322	392.2
2.4825	0.00731286	392.863
2.485	0.00725299	393.525
2.4875	0.0071936	394.188
2.49	0.0071347	394.85
2.4925	0.00707627	395.512
2.495	0.00701833	396.175
2.4975	0.00696085	396.837
2.5	0.00690384	397.5
2.5025	0.00684729	398.163
2.505	0.00679121	398.825
2.5075	0.00673557	399.488
2.51	0.0066804	400.15
2.5125	0.00662567	400.813
2.515	0.00657139	401.475
2.5175	0.00651754	402.137
2.52	0.00646414	402.8
2.5225	0.00641117	403.462
2.525	0.00635864	404.125
2.5275	0.00630653	404.788
2.53	0.00625484	405.45
2.5325	0.00620358	406.113
2.535	0.00615273	406.775
2.5375	0.0061023	407.438
2.54	0.00605228	408.1
2.5425	0.00600266	408.762
2.545	0.00595345	409.425
2.5475	0.00590465	410.087
2.55	0.00585623	410.75
2.5525	0.00580822	411.413
2.555	0.00576059	412.075
2.5575	0.00571336	412.738
2.56	0.00566651	413.4
2.5625	0.00562004	414.062
2.565	0.00557395	414.725
2.5675	0.00552823	415.387
2.57	0.00548289	416.05
2.5725	0.00543792	416.712
2.575	0.00539331	417.375
2.5775	0.00534907	418.038
2.58	0.00530519	418.7
2.5825	0.00526167	419.363
2.585	0.0052185	420.025
2.5875	0.00517569	420.688
2.59	0.00513322	421.35
2.5925	0.00509111	422.012
2.595	0.00504933	422.675
2.5975	0.0050079	423.337
2.6	0.0049668	424
2.6025	0.00492604	424.663
2.605	0.00488562	425.325
2.6075	0.00484552	425.988
2.61	0.00480575	426.65
2.6125	0.0047663	427.313
2.615	0.00472718	427.975
2.6175	0.00468838	428.637
2.62	0.00464989	429.3
2.6225	0.00461172	429.962
2.625	0.00457386	430.625
2.6275	0.00453631	431.288
2.63	0.00449907	431.95
2.6325	0.00446213	432.613
2.635	0.0044255	433.275
2.6375	0.00438916	433.938
2.64	0.00435312	434.6
2.6425	0.00431737	435.262
2.645	0.00428192	435.925
2.6475	0.00424676	436.587
2.65	0.00421188	437.25
2.6525	0.00417729	437.913
2.655	0.00414298	438.575
2.6575	0.00410896	439.238
2.66	0.00407521	439.9
2.6625	0.00404174	440.562
2.665	0.00400854	441.225
2.6675	0.00397561	441.887
2.67	0.00394295	442.55
2.6725	0.00391056	443.212
2.675	0.00387844	443.875
2.6775	0.00384657	444.538
2.68	0.00381497	445.2
2.6825	0.00378363	445.863
2.685	0.00375254	446.525
2.6875	0.00372171	447.188
2.69	0.00369113	447.85
2.6925	0.0036608	448.512
2.695	0.00363072	449.175
2.6975	0.00360088	449.837
2.7	0.00357129	450.5
2.7025	0.00354194	451.163
2.705	0.00351284	451.825
2.7075	0.00348397	452.488
2.71	0.00345533	453.15
2.7125	0.00342693	453.812
2.715	0.00339877	454.475
2.7175	0.00337083	455.137
2.72	0.00334313	455.8
2.7225	0.00331565	456.462
2.725	0.00328839	457.125
2.7275	0.00326136	457.788
2.73	0.00323455	458.45
2.7325	0.00320796	459.113
2.735	0.00318159	459.775
2.7375	0.00315543	460.438
2.74	0.00312949	461.1
2.7425	0.00310376	461.762
2.745	0.00307825	462.425
2.7475	0.00305294	463.087
2.75	0.00302784	463.75
2.7525	0.00300294	464.413
2.755	0.00297825	465.075
2.7575	0.00295376	465.738
2.76	0.00292947	466.4
2.7625	0.00290538	467.063
2.765	0.00288149	467.725
2.7675	0.00285779	468.387
2.77	0.00283429	469.05
2.7725	0.00281098	469.712
2.775	0.00278786	470.375
2.7775	0.00276494	471.038
2.78	0.0027422	471.7
2.7825	0.00271964	472.363
2.785	0.00269727	473.025
2.7875	0.00267509	473.688
2.79	0.00265309	474.35
2.7925	0.00263126	475.012
2.795	0.00260962	475.675
2.7975	0.00258815	476.337
2.8	0.00256686	477
2.8025	0.00254575	477.663
2.805	0.00252481	478.325
2.8075	0.00250404	478.988
2.81	0.00248344	479.65
2.8125	0.00246301	480.312
2.815	0.00244274	480.975
2.8175	0.00242265	481.637
2.82	0.00240272	482.3
2.8225	0.00238295	482.962
2.825	0.00236334	483.625
2.8275	0.0023439	484.288
2.83	0.00232461	484.95
2.8325	0.00230548	485.613
2.835	0.00228651	486.275
2.8375	0.0022677	486.938
2.84	0.00224904	487.6
2.8425	0.00223053	488.262
2.845	0.00221218	488.925
2.8475	0.00219398	489.587
2.85	0.00217592	490.25
2.8525	0.00215801	490.913
2.855	0.00214026	491.575
2.8575	0.00212264	492.238
2.86	0.00210517	492.9
2.8625	0.00208785	493.563
2.865	0.00207067	494.225
2.8675	0.00205362	494.887
2.87	0.00203672	495.55
2.8725	0.00201996	496.212
2.875	0.00200333	496.875
2.8775	0.00198684	497.538
2.88	0.00197049	498.2
2.8825	0.00195427	498.863
2.885	0.00193819	499.525
2.8875	0.00192223	500.188
2.89	0.00190641	500.85
2.8925	0.00189072	501.512
2.895	0.00187515	502.175
2.8975	0.00185972	502.837
2.9	0.00184441	503.5
2.9025	0.00182923	504.163
2.905	0.00181417	504.825
2.9075	0.00179923	505.488
2.91	0.00178442	506.15
2.9125	0.00176973	506.812
2.915	0.00175516	507.475
2.9175	0.00174071	508.137
2.92	0.00172638	508.8
2.9225	0.00171217	509.462
2.925	0.00169807	510.125
2.9275	0.00168409	510.788
2.93	0.00167023	511.45
2.9325	0.00165647	512.113
2.935	0.00164284	512.775
2.9375	0.00162931	513.438
2.94	0.00161589	514.1
2.9425	0.00160259	514.762
2.945	0.00158939	515.425
2.9475	0.00157631	516.088
2.95	0.00156333	516.75
2.9525	0.00155045	517.413
2.955	0.00153769	518.075
2.9575	0.00152502	518.737
2.96	0.00151247	519.4
2.9625	0.00150001	520.062
2.965	0.00148766	520.725
2.9675	0.00147541	521.388
2.97	0.00146326	522.05
2.9725	0.00145121	522.713
2.975	0.00143926	523.375
2.9775	0.0014274	524.038
2.98	0.00141565	524.7
2.9825	0.00140399	525.362
2.985	0.00139243	526.025
2.9875	0.00138096	526.688
2.99	0.00136959	527.35
2.9925	0.00135831	528.013
2.995	0.00134712	528.675
2.9975	0.00133603	529.337
3	0.00132502	530
