# Supplementary material for: A minimal ion–chemistry model for predicting benign paroxysmal positional vertigo risk based on endolymphatic calcium and pH
Source: Front Neurol. 2025 Oct 23;16:1690931. doi: 10.3389/fneur.2025.1690931 (PMC12590773; doi:10.3389/fneur.2025.1690931)
Supplement: Supplementary file 8 [file Table_4.xlsx]

## Sheet: S1_Davies_Curves
pH	CaCrit_μM_I_0.15	CaCrit_μM_I_0.20	CaCrit_μM_I_0.30
7.4	418.246	480.827	552.928
7.40167	416.57	478.9	550.712
7.40333	414.901	476.982	548.505
7.405	413.239	475.071	546.308
7.40667	411.583	473.168	544.12
7.40833	409.935	471.273	541.941
7.41	408.294	469.386	539.771
7.41167	406.659	467.507	537.61
7.41333	405.031	465.635	535.458
7.415	403.41	463.772	533.315
7.41667	401.796	461.916	531.18
7.41833	400.188	460.068	529.055
7.42	398.588	458.227	526.939
7.42167	396.993	456.395	524.831
7.42333	395.406	454.57	522.733
7.425	393.825	452.752	520.643
7.42667	392.251	450.942	518.561
7.42833	390.683	449.14	516.489
7.43	389.121	447.345	514.425
7.43167	387.567	445.558	512.369
7.43333	386.018	443.778	510.322
7.435	384.476	442.005	508.284
7.43667	382.941	440.24	506.254
7.43833	381.412	438.482	504.233
7.44	379.889	436.731	502.219
7.44167	378.373	434.988	500.215
7.44333	376.863	433.252	498.218
7.445	375.359	431.523	496.23
7.44667	373.861	429.801	494.25
7.44833	372.37	428.086	492.278
7.45	370.884	426.379	490.315
7.45167	369.405	424.679	488.359
7.45333	367.932	422.985	486.412
7.455	366.465	421.299	484.473
7.45667	365.005	419.619	482.542
7.45833	363.55	417.947	480.619
7.46	362.101	416.282	478.703
7.46167	360.658	414.623	476.796
7.46333	359.222	412.971	474.897
7.465	357.791	411.326	473.005
7.46667	356.366	409.688	471.121
7.46833	354.947	408.057	469.245
7.47	353.534	406.432	467.377
7.47167	352.126	404.814	465.516
7.47333	350.725	403.203	463.664
7.475	349.329	401.598	461.818
7.47667	347.939	400	459.981
7.47833	346.555	398.409	458.151
7.48	345.176	396.824	456.328
7.48167	343.803	395.246	454.514
7.48333	342.436	393.674	452.706
7.485	341.075	392.109	450.906
7.48667	339.719	390.55	449.114
7.48833	338.368	388.998	447.328
7.49	337.024	387.452	445.551
7.49167	335.684	385.912	443.78
7.49333	334.351	384.379	442.017
7.495	333.022	382.852	440.261
7.49667	331.7	381.331	438.512
7.49833	330.382	379.817	436.771
7.5	329.07	378.309	435.036
7.50167	327.764	376.807	433.309
7.50333	326.463	375.311	431.589
7.505	325.167	373.821	429.876
7.50667	323.877	372.338	428.17
7.50833	322.591	370.86	426.471
7.51	321.311	369.389	424.779
7.51167	320.037	367.923	423.094
7.51333	318.767	366.464	421.416
7.515	317.503	365.011	419.744
7.51667	316.244	363.563	418.08
7.51833	314.99	362.122	416.422
7.52	313.742	360.686	414.771
7.52167	312.498	359.257	413.127
7.52333	311.26	357.833	411.49
7.525	310.026	356.415	409.86
7.52667	308.798	355.003	408.236
7.52833	307.575	353.596	406.618
7.53	306.356	352.196	405.008
7.53167	305.143	350.801	403.404
7.53333	303.935	349.412	401.806
7.535	302.731	348.028	400.215
7.53667	301.533	346.65	398.631
7.53833	300.339	345.278	397.053
7.54	299.15	343.912	395.482
7.54167	297.967	342.551	393.917
7.54333	296.788	341.195	392.358
7.545	295.613	339.845	390.806
7.54667	294.444	338.501	389.26
7.54833	293.279	337.162	387.72
7.55	292.12	335.829	386.187
7.55167	290.964	334.501	384.66
7.55333	289.814	333.178	383.139
7.555	288.668	331.861	381.624
7.55667	287.527	330.549	380.116
7.55833	286.391	329.243	378.613
7.56	285.259	327.942	377.117
7.56167	284.132	326.646	375.627
7.56333	283.01	325.356	374.143
7.565	281.892	324.071	372.665
7.56667	280.778	322.791	371.193
7.56833	279.669	321.516	369.727
7.57	278.565	320.246	368.267
7.57167	277.465	318.982	366.813
7.57333	276.37	317.723	365.365
7.575	275.279	316.468	363.923
7.57667	274.193	315.219	362.487
7.57833	273.11	313.975	361.056
7.58	272.033	312.737	359.632
7.58167	270.96	311.503	358.213
7.58333	269.891	310.274	356.8
7.585	268.826	309.05	355.392
7.58667	267.766	307.831	353.991
7.58833	266.71	306.617	352.595
7.59	265.658	305.408	351.205
7.59167	264.611	304.204	349.82
7.59333	263.568	303.005	348.441
7.595	262.529	301.811	347.068
7.59667	261.494	300.621	345.7
7.59833	260.464	299.437	344.338
7.6	259.438	298.257	342.981
7.60167	258.416	297.082	341.63
7.60333	257.398	295.912	340.284
7.605	256.384	294.746	338.944
7.60667	255.374	293.585	337.609
7.60833	254.369	292.429	336.279
7.61	253.367	291.278	334.955
7.61167	252.37	290.131	333.637
7.61333	251.376	288.989	332.323
7.615	250.387	287.852	331.015
7.61667	249.401	286.719	329.713
7.61833	248.42	285.591	328.415
7.62	247.443	284.467	327.123
7.62167	246.469	283.348	325.836
7.62333	245.5	282.233	324.554
7.625	244.534	281.123	323.278
7.62667	243.572	280.017	322.006
7.62833	242.614	278.916	320.74
7.63	241.66	277.82	319.479
7.63167	240.71	276.727	318.223
7.63333	239.764	275.64	316.972
7.635	238.822	274.556	315.726
7.63667	237.883	273.477	314.485
7.63833	236.948	272.402	313.249
7.64	236.017	271.332	312.018
7.64167	235.09	270.266	310.793
7.64333	234.166	269.204	309.572
7.645	233.247	268.147	308.356
7.64667	232.33	267.094	307.145
7.64833	231.418	266.045	305.938
7.65	230.509	265	304.737
7.65167	229.604	263.96	303.54
7.65333	228.703	262.923	302.349
7.655	227.805	261.891	301.162
7.65667	226.911	260.863	299.98
7.65833	226.02	259.839	298.803
7.66	225.133	258.82	297.63
7.66167	224.25	257.804	296.462
7.66333	223.37	256.793	295.299
7.665	222.494	255.785	294.141
7.66667	221.621	254.782	292.987
7.66833	220.752	253.783	291.838
7.67	219.886	252.787	290.693
7.67167	219.024	251.796	289.553
7.67333	218.165	250.809	288.418
7.675	217.31	249.826	287.287
7.67667	216.458	248.846	286.161
7.67833	215.61	247.871	285.039
7.68	214.765	246.899	283.922
7.68167	213.923	245.932	282.809
7.68333	213.085	244.968	281.701
7.685	212.25	244.008	280.597
7.68667	211.418	243.052	279.498
7.68833	210.59	242.1	278.403
7.69	209.765	241.152	277.313
7.69167	208.944	240.207	276.227
7.69333	208.125	239.267	275.145
7.695	207.31	238.33	274.068
7.69667	206.499	237.397	272.994
7.69833	205.69	236.467	271.926
7.7	204.885	235.542	270.861
7.70167	204.083	234.62	269.801
7.70333	203.284	233.701	268.745
7.705	202.489	232.787	267.693
7.70667	201.696	231.876	266.646
7.70833	200.907	230.969	265.603
7.71	200.121	230.065	264.563
7.71167	199.338	229.165	263.529
7.71333	198.559	228.269	262.498
7.715	197.782	227.376	261.471
7.71667	197.009	226.487	260.449
7.71833	196.238	225.601	259.43
7.72	195.471	224.719	258.416
7.72167	194.707	223.84	257.405
7.72333	193.946	222.965	256.399
7.725	193.188	222.094	255.397
7.72667	192.432	221.226	254.399
7.72833	191.68	220.361	253.404
7.73	190.931	219.5	252.414
7.73167	190.185	218.642	251.428
7.73333	189.442	217.788	250.446
7.735	188.702	216.937	249.467
7.73667	187.965	216.09	248.493
7.73833	187.231	215.246	247.522
7.74	186.5	214.405	246.555
7.74167	185.771	213.568	245.593
7.74333	185.046	212.734	244.634
7.745	184.323	211.903	243.678
7.74667	183.604	211.076	242.727
7.74833	182.887	210.252	241.779
7.75	182.173	209.431	240.836
7.75167	181.462	208.614	239.896
7.75333	180.754	207.8	238.959
7.755	180.048	206.989	238.027
7.75667	179.346	206.181	237.098
7.75833	178.646	205.377	236.173
7.76	177.949	204.575	235.252
7.76167	177.255	203.777	234.334
7.76333	176.564	202.982	233.42
7.765	175.875	202.191	232.509
7.76667	175.189	201.402	231.603
7.76833	174.506	200.617	230.7
7.77	173.825	199.835	229.8
7.77167	173.148	199.056	228.904
7.77333	172.473	198.279	228.012
7.775	171.8	197.507	227.123
7.77667	171.131	196.737	226.238
7.77833	170.464	195.97	225.356
7.78	169.799	195.206	224.478
7.78167	169.138	194.445	223.603
7.78333	168.479	193.688	222.731
7.785	167.822	192.933	221.864
7.78667	167.168	192.182	220.999
7.78833	166.517	191.433	220.138
7.79	165.869	190.687	219.281
7.79167	165.223	189.945	218.427
7.79333	164.579	189.205	217.576
7.795	163.938	188.468	216.729
7.79667	163.3	187.734	215.885
7.79833	162.664	187.003	215.044
7.8	162.031	186.275	214.207
7.80167	161.4	185.55	213.373
7.80333	160.772	184.828	212.543
7.805	160.146	184.108	211.716
7.80667	159.523	183.392	210.892
7.80833	158.902	182.678	210.071
7.81	158.284	181.967	209.253
7.81167	157.668	181.259	208.439
7.81333	157.054	180.554	207.628
7.815	156.443	179.852	206.821
7.81667	155.835	179.152	206.016
7.81833	155.229	178.455	205.215
7.82	154.625	177.761	204.417
7.82167	154.024	177.07	203.622
7.82333	153.425	176.381	202.83
7.825	152.828	175.695	202.041
7.82667	152.234	175.012	201.256
7.82833	151.642	174.332	200.473
7.83	151.053	173.654	199.694
7.83167	150.465	172.979	198.918
7.83333	149.881	172.307	198.144
7.835	149.298	171.637	197.374
7.83667	148.718	170.97	196.607
7.83833	148.14	170.306	195.843
7.84	147.564	169.644	195.082
7.84167	146.991	168.985	194.324
7.84333	146.42	168.328	193.57
7.845	145.851	167.675	192.818
7.84667	145.285	167.023	192.069
7.84833	144.72	166.375	191.323
7.85	144.158	165.728	190.58
7.85167	143.598	165.085	189.839
7.85333	143.041	164.444	189.102
7.855	142.485	163.805	188.368
7.85667	141.932	163.169	187.637
7.85833	141.381	162.536	186.908
7.86	140.832	161.905	186.183
7.86167	140.286	161.276	185.46
7.86333	139.741	160.65	184.74
7.865	139.199	160.027	184.023
7.86667	138.659	159.406	183.309
7.86833	138.121	158.787	182.598
7.87	137.585	158.171	181.889
7.87167	137.051	157.558	181.184
7.87333	136.519	156.946	180.481
7.875	135.99	156.338	179.78
7.87667	135.462	155.731	179.083
7.87833	134.937	155.127	178.389
7.88	134.413	154.525	177.697
7.88167	133.892	153.926	177.008
7.88333	133.373	153.329	176.321
7.885	132.856	152.735	175.637
7.88667	132.341	152.143	174.956
7.88833	131.828	151.553	174.278
7.89	131.317	150.965	173.603
7.89167	130.808	150.38	172.93
7.89333	130.301	149.797	172.259
7.895	129.796	149.217	171.592
7.89667	129.293	148.638	170.927
7.89833	128.791	148.062	170.264
7.9	128.292	147.489	169.605
