# Supplementary material for: A minimal ion–chemistry model for predicting benign paroxysmal positional vertigo risk based on endolymphatic calcium and pH
Source: Front Neurol. 2025 Oct 23;16:1690931. doi: 10.3389/fneur.2025.1690931 (PMC12590773; doi:10.3389/fneur.2025.1690931)
Supplement: Supplementary file 9 [file Table_5.xlsx]

## Sheet: R_grid
pH	Ca_uM	R
7.4	180	0.977254
7.4	180.667	0.977068
7.4	181.333	0.97688
7.4	182	0.976691
7.4	182.667	0.976501
7.4	183.333	0.976309
7.4	184	0.976115
7.4	184.667	0.97592
7.4	185.333	0.975724
7.4	186	0.975525
7.4	186.667	0.975326
7.4	187.333	0.975124
7.4	188	0.974921
7.4	188.667	0.974717
7.4	189.333	0.974511
7.4	190	0.974303
7.4	190.667	0.974093
7.4	191.333	0.973882
7.4	192	0.973669
7.4	192.667	0.973455
7.4	193.333	0.973239
7.4	194	0.973021
7.4	194.667	0.972801
7.4	195.333	0.97258
7.4	196	0.972357
7.4	196.667	0.972132
7.4	197.333	0.971905
7.4	198	0.971677
7.4	198.667	0.971447
7.4	199.333	0.971215
7.4	200	0.970981
7.4	200.667	0.970745
7.4	201.333	0.970507
7.4	202	0.970268
7.4	202.667	0.970027
7.4	203.333	0.969783
7.4	204	0.969538
7.4	204.667	0.969291
7.4	205.333	0.969042
7.4	206	0.968791
7.4	206.667	0.968538
7.4	207.333	0.968283
7.4	208	0.968026
7.4	208.667	0.967767
7.4	209.333	0.967506
7.4	210	0.967243
7.4	210.667	0.966978
7.4	211.333	0.966711
7.4	212	0.966442
7.4	212.667	0.966171
7.4	213.333	0.965897
7.4	214	0.965622
7.4	214.667	0.965344
7.4	215.333	0.965064
7.4	216	0.964782
7.4	216.667	0.964498
7.4	217.333	0.964211
7.4	218	0.963923
7.4	218.667	0.963632
7.4	219.333	0.963338
7.4	220	0.963043
7.4	220.667	0.962745
7.4	221.333	0.962445
7.4	222	0.962143
7.4	222.667	0.961838
7.4	223.333	0.961531
7.4	224	0.961222
7.4	224.667	0.96091
7.4	225.333	0.960596
7.4	226	0.960279
7.4	226.667	0.95996
7.4	227.333	0.959638
7.4	228	0.959314
7.4	228.667	0.958988
7.4	229.333	0.958659
7.4	230	0.958327
7.4	230.667	0.957993
7.4	231.333	0.957657
7.4	232	0.957317
7.4	232.667	0.956976
7.4	233.333	0.956631
7.4	234	0.956284
7.4	234.667	0.955934
7.4	235.333	0.955582
7.4	236	0.955227
7.4	236.667	0.954869
7.4	237.333	0.954509
7.4	238	0.954146
7.4	238.667	0.95378
7.4	239.333	0.953411
7.4	240	0.953039
7.4	240.667	0.952665
7.4	241.333	0.952288
7.4	242	0.951908
7.4	242.667	0.951525
7.4	243.333	0.951139
7.4	244	0.95075
7.4	244.667	0.950358
7.4	245.333	0.949964
7.4	246	0.949566
7.4	246.667	0.949166
7.4	247.333	0.948762
7.4	248	0.948355
7.4	248.667	0.947946
7.4	249.333	0.947533
7.4	250	0.947117
7.4	250.667	0.946698
7.4	251.333	0.946276
7.4	252	0.945851
7.4	252.667	0.945422
7.4	253.333	0.944991
7.4	254	0.944556
7.4	254.667	0.944118
7.4	255.333	0.943677
7.4	256	0.943232
7.4	256.667	0.942784
7.4	257.333	0.942333
7.4	258	0.941879
7.4	258.667	0.941421
7.4	259.333	0.94096
7.4	260	0.940495
7.4	260.667	0.940027
7.4	261.333	0.939555
7.4	262	0.93908
7.4	262.667	0.938602
7.4	263.333	0.93812
7.4	264	0.937634
7.4	264.667	0.937145
7.4	265.333	0.936652
7.4	266	0.936156
7.4	266.667	0.935656
7.4	267.333	0.935153
7.4	268	0.934646
7.4	268.667	0.934135
7.4	269.333	0.93362
7.4	270	0.933102
7.4	270.667	0.93258
7.4	271.333	0.932054
7.4	272	0.931524
7.4	272.667	0.930991
7.4	273.333	0.930454
7.4	274	0.929912
7.4	274.667	0.929367
7.4	275.333	0.928818
7.4	276	0.928265
7.4	276.667	0.927708
7.4	277.333	0.927148
7.4	278	0.926583
7.4	278.667	0.926014
7.4	279.333	0.925441
7.4	280	0.924864
7.4	280.667	0.924283
7.4	281.333	0.923697
7.4	282	0.923108
7.4	282.667	0.922514
7.4	283.333	0.921917
7.4	284	0.921315
7.4	284.667	0.920708
7.4	285.333	0.920098
7.4	286	0.919483
7.4	286.667	0.918864
7.4	287.333	0.91824
7.4	288	0.917613
7.4	288.667	0.91698
7.4	289.333	0.916344
7.4	290	0.915703
7.4	290.667	0.915057
7.4	291.333	0.914407
7.4	292	0.913753
7.4	292.667	0.913094
7.4	293.333	0.91243
7.4	294	0.911762
7.4	294.667	0.911089
7.4	295.333	0.910412
7.4	296	0.90973
7.4	296.667	0.909043
7.4	297.333	0.908352
7.4	298	0.907656
7.4	298.667	0.906955
7.4	299.333	0.906249
7.4	300	0.905539
7.4	300.667	0.904824
7.4	301.333	0.904104
7.4	302	0.903379
7.4	302.667	0.902649
7.4	303.333	0.901914
7.4	304	0.901174
7.4	304.667	0.90043
7.4	305.333	0.89968
7.4	306	0.898926
7.4	306.667	0.898166
7.4	307.333	0.897401
7.4	308	0.896631
7.4	308.667	0.895856
7.4	309.333	0.895076
7.4	310	0.894291
7.4	310.667	0.893501
7.4	311.333	0.892705
7.4	312	0.891904
7.4	312.667	0.891098
7.4	313.333	0.890287
7.4	314	0.88947
7.4	314.667	0.888648
7.4	315.333	0.887821
7.4	316	0.886989
7.4	316.667	0.886151
7.4	317.333	0.885307
7.4	318	0.884458
7.4	318.667	0.883604
7.4	319.333	0.882744
7.4	320	0.881879
7.4	320.667	0.881008
7.4	321.333	0.880132
7.4	322	0.87925
7.4	322.667	0.878362
7.4	323.333	0.877469
7.4	324	0.87657
7.4	324.667	0.875666
7.4	325.333	0.874755
7.4	326	0.87384
7.4	326.667	0.872918
7.4	327.333	0.871991
7.4	328	0.871058
7.4	328.667	0.870119
7.4	329.333	0.869174
7.4	330	0.868224
7.4	330.667	0.867267
7.4	331.333	0.866305
7.4	332	0.865337
7.4	332.667	0.864363
7.4	333.333	0.863383
7.4	334	0.862397
7.4	334.667	0.861405
7.4	335.333	0.860407
7.4	336	0.859403
7.4	336.667	0.858393
7.4	337.333	0.857377
7.4	338	0.856355
7.4	338.667	0.855327
7.4	339.333	0.854293
7.4	340	0.853253
7.4	340.667	0.852206
7.4	341.333	0.851153
7.4	342	0.850095
7.4	342.667	0.84903
7.4	343.333	0.847958
7.4	344	0.846881
7.4	344.667	0.845797
7.4	345.333	0.844707
7.4	346	0.843611
7.4	346.667	0.842508
7.4	347.333	0.841399
7.4	348	0.840284
7.4	348.667	0.839163
7.4	349.333	0.838035
7.4	350	0.8369
7.4	350.667	0.83576
7.4	351.333	0.834613
7.4	352	0.833459
7.4	352.667	0.832299
7.4	353.333	0.831133
7.4	354	0.82996
7.4	354.667	0.828781
7.4	355.333	0.827595
7.4	356	0.826403
7.4	356.667	0.825204
7.4	357.333	0.823999
7.4	358	0.822787
7.4	358.667	0.821568
7.4	359.333	0.820344
7.4	360	0.819112
7.4	360.667	0.817874
7.4	361.333	0.816629
7.4	362	0.815378
7.4	362.667	0.814121
7.4	363.333	0.812856
7.4	364	0.811585
7.4	364.667	0.810308
7.4	365.333	0.809023
7.4	366	0.807732
7.4	366.667	0.806435
7.4	367.333	0.805131
7.4	368	0.80382
7.4	368.667	0.802503
7.4	369.333	0.801179
7.4	370	0.799848
7.4	370.667	0.79851
7.4	371.333	0.797166
7.4	372	0.795815
7.4	372.667	0.794458
7.4	373.333	0.793094
7.4	374	0.791723
7.4	374.667	0.790346
7.4	375.333	0.788961
7.4	376	0.787571
7.4	376.667	0.786173
7.4	377.333	0.784769
7.4	378	0.783358
7.4	378.667	0.78194
7.4	379.333	0.780516
7.4	380	0.779085
7.40167	180	0.976712
7.40167	180.667	0.976522
7.40167	181.333	0.97633
7.40167	182	0.976137
7.40167	182.667	0.975942
7.40167	183.333	0.975745
7.40167	184	0.975547
7.40167	184.667	0.975348
7.40167	185.333	0.975147
7.40167	186	0.974944
7.40167	186.667	0.974739
7.40167	187.333	0.974533
7.40167	188	0.974326
7.40167	188.667	0.974116
7.40167	189.333	0.973905
7.40167	190	0.973693
7.40167	190.667	0.973479
7.40167	191.333	0.973263
7.40167	192	0.973045
7.40167	192.667	0.972825
7.40167	193.333	0.972604
7.40167	194	0.972381
7.40167	194.667	0.972157
7.40167	195.333	0.97193
7.40167	196	0.971702
7.40167	196.667	0.971472
7.40167	197.333	0.97124
7.40167	198	0.971006
7.40167	198.667	0.970771
7.40167	199.333	0.970533
7.40167	200	0.970294
7.40167	200.667	0.970053
7.40167	201.333	0.96981
7.40167	202	0.969565
7.40167	202.667	0.969318
7.40167	203.333	0.969069
7.40167	204	0.968819
7.40167	204.667	0.968566
7.40167	205.333	0.968311
7.40167	206	0.968054
7.40167	206.667	0.967796
7.40167	207.333	0.967535
7.40167	208	0.967272
7.40167	208.667	0.967007
7.40167	209.333	0.96674
7.40167	210	0.966472
7.40167	210.667	0.9662
7.40167	211.333	0.965927
7.40167	212	0.965652
7.40167	212.667	0.965374
7.40167	213.333	0.965095
7.40167	214	0.964813
7.40167	214.667	0.964529
7.40167	215.333	0.964243
7.40167	216	0.963954
7.40167	216.667	0.963664
7.40167	217.333	0.963371
7.40167	218	0.963075
7.40167	218.667	0.962778
7.40167	219.333	0.962478
7.40167	220	0.962176
7.40167	220.667	0.961872
7.40167	221.333	0.961565
7.40167	222	0.961256
7.40167	222.667	0.960944
7.40167	223.333	0.96063
7.40167	224	0.960314
7.40167	224.667	0.959995
7.40167	225.333	0.959674
7.40167	226	0.95935
7.40167	226.667	0.959024
7.40167	227.333	0.958695
7.40167	228	0.958364
7.40167	228.667	0.95803
7.40167	229.333	0.957694
7.40167	230	0.957355
7.40167	230.667	0.957013
7.40167	231.333	0.956669
7.40167	232	0.956322
7.40167	232.667	0.955973
7.40167	233.333	0.955621
7.40167	234	0.955266
7.40167	234.667	0.954909
7.40167	235.333	0.954548
7.40167	236	0.954185
7.40167	236.667	0.95382
7.40167	237.333	0.953451
7.40167	238	0.95308
7.40167	238.667	0.952706
7.40167	239.333	0.952329
7.40167	240	0.951949
7.40167	240.667	0.951567
7.40167	241.333	0.951181
7.40167	242	0.950793
7.40167	242.667	0.950401
7.40167	243.333	0.950007
7.40167	244	0.94961
7.40167	244.667	0.94921
7.40167	245.333	0.948806
7.40167	246	0.9484
7.40167	246.667	0.947991
7.40167	247.333	0.947578
7.40167	248	0.947163
7.40167	248.667	0.946744
7.40167	249.333	0.946323
7.40167	250	0.945898
7.40167	250.667	0.94547
7.40167	251.333	0.945038
7.40167	252	0.944604
7.40167	252.667	0.944166
7.40167	253.333	0.943725
7.40167	254	0.943281
7.40167	254.667	0.942834
7.40167	255.333	0.942383
7.40167	256	0.941929
7.40167	256.667	0.941471
7.40167	257.333	0.94101
7.40167	258	0.940546
7.40167	258.667	0.940078
7.40167	259.333	0.939607
7.40167	260	0.939132
7.40167	260.667	0.938654
7.40167	261.333	0.938173
7.40167	262	0.937688
7.40167	262.667	0.937199
7.40167	263.333	0.936707
7.40167	264	0.936211
7.40167	264.667	0.935711
7.40167	265.333	0.935208
7.40167	266	0.934701
7.40167	266.667	0.934191
7.40167	267.333	0.933677
7.40167	268	0.933159
7.40167	268.667	0.932637
7.40167	269.333	0.932112
7.40167	270	0.931583
7.40167	270.667	0.931049
7.40167	271.333	0.930513
7.40167	272	0.929972
7.40167	272.667	0.929427
7.40167	273.333	0.928879
7.40167	274	0.928326
7.40167	274.667	0.92777
7.40167	275.333	0.927209
7.40167	276	0.926645
7.40167	276.667	0.926076
7.40167	277.333	0.925504
7.40167	278	0.924927
7.40167	278.667	0.924346
7.40167	279.333	0.923762
7.40167	280	0.923173
7.40167	280.667	0.92258
7.40167	281.333	0.921982
7.40167	282	0.921381
7.40167	282.667	0.920775
7.40167	283.333	0.920165
7.40167	284	0.919551
7.40167	284.667	0.918932
7.40167	285.333	0.918309
7.40167	286	0.917682
7.40167	286.667	0.91705
7.40167	287.333	0.916414
7.40167	288	0.915773
7.40167	288.667	0.915128
7.40167	289.333	0.914479
7.40167	290	0.913825
7.40167	290.667	0.913166
7.40167	291.333	0.912503
7.40167	292	0.911836
7.40167	292.667	0.911163
7.40167	293.333	0.910486
7.40167	294	0.909805
7.40167	294.667	0.909119
7.40167	295.333	0.908428
7.40167	296	0.907732
7.40167	296.667	0.907032
7.40167	297.333	0.906327
7.40167	298	0.905617
7.40167	298.667	0.904902
7.40167	299.333	0.904183
7.40167	300	0.903458
7.40167	300.667	0.902729
7.40167	301.333	0.901995
7.40167	302	0.901256
7.40167	302.667	0.900512
7.40167	303.333	0.899763
7.40167	304	0.899009
7.40167	304.667	0.898249
7.40167	305.333	0.897485
7.40167	306	0.896716
7.40167	306.667	0.895942
7.40167	307.333	0.895162
7.40167	308	0.894377
7.40167	308.667	0.893588
7.40167	309.333	0.892793
7.40167	310	0.891992
7.40167	310.667	0.891187
7.40167	311.333	0.890376
7.40167	312	0.88956
7.40167	312.667	0.888739
7.40167	313.333	0.887912
7.40167	314	0.88708
7.40167	314.667	0.886243
7.40167	315.333	0.8854
7.40167	316	0.884552
7.40167	316.667	0.883698
7.40167	317.333	0.882839
7.40167	318	0.881974
7.40167	318.667	0.881104
7.40167	319.333	0.880228
7.40167	320	0.879347
7.40167	320.667	0.87846
7.40167	321.333	0.877567
7.40167	322	0.876669
7.40167	322.667	0.875765
7.40167	323.333	0.874855
7.40167	324	0.87394
7.40167	324.667	0.873019
7.40167	325.333	0.872093
7.40167	326	0.87116
7.40167	326.667	0.870222
7.40167	327.333	0.869278
7.40167	328	0.868328
7.40167	328.667	0.867372
7.40167	329.333	0.866411
7.40167	330	0.865443
7.40167	330.667	0.86447
7.40167	331.333	0.863491
7.40167	332	0.862505
7.40167	332.667	0.861514
7.40167	333.333	0.860517
7.40167	334	0.859514
7.40167	334.667	0.858504
7.40167	335.333	0.857489
7.40167	336	0.856468
7.40167	336.667	0.85544
7.40167	337.333	0.854407
7.40167	338	0.853367
7.40167	338.667	0.852321
7.40167	339.333	0.851269
7.40167	340	0.850211
7.40167	340.667	0.849147
7.40167	341.333	0.848076
7.40167	342	0.846999
7.40167	342.667	0.845916
7.40167	343.333	0.844827
7.40167	344	0.843731
7.40167	344.667	0.842629
7.40167	345.333	0.841521
7.40167	346	0.840407
7.40167	346.667	0.839286
7.40167	347.333	0.838158
7.40167	348	0.837025
7.40167	348.667	0.835885
7.40167	349.333	0.834739
7.40167	350	0.833586
7.40167	350.667	0.832427
7.40167	351.333	0.831261
7.40167	352	0.830089
7.40167	352.667	0.82891
7.40167	353.333	0.827725
7.40167	354	0.826534
7.40167	354.667	0.825335
7.40167	355.333	0.824131
7.40167	356	0.82292
7.40167	356.667	0.821702
7.40167	357.333	0.820478
7.40167	358	0.819247
7.40167	358.667	0.81801
7.40167	359.333	0.816766
7.40167	360	0.815516
7.40167	360.667	0.814259
7.40167	361.333	0.812995
7.40167	362	0.811725
7.40167	362.667	0.810448
7.40167	363.333	0.809164
7.40167	364	0.807874
7.40167	364.667	0.806577
7.40167	365.333	0.805274
7.40167	366	0.803964
7.40167	366.667	0.802647
7.40167	367.333	0.801324
7.40167	368	0.799994
7.40167	368.667	0.798657
7.40167	369.333	0.797314
7.40167	370	0.795964
7.40167	370.667	0.794607
7.40167	371.333	0.793244
7.40167	372	0.791874
7.40167	372.667	0.790497
7.40167	373.333	0.789113
7.40167	374	0.787723
7.40167	374.667	0.786326
7.40167	375.333	0.784923
7.40167	376	0.783513
7.40167	376.667	0.782096
7.40167	377.333	0.780672
7.40167	378	0.779242
7.40167	378.667	0.777805
7.40167	379.333	0.776362
7.40167	380	0.774912
7.40333	180	0.97616
7.40333	180.667	0.975965
7.40333	181.333	0.975769
7.40333	182	0.975571
7.40333	182.667	0.975372
7.40333	183.333	0.975171
7.40333	184	0.974968
7.40333	184.667	0.974764
7.40333	185.333	0.974559
7.40333	186	0.974351
7.40333	186.667	0.974142
7.40333	187.333	0.973931
7.40333	188	0.973719
7.40333	188.667	0.973505
7.40333	189.333	0.973289
7.40333	190	0.973071
7.40333	190.667	0.972852
7.40333	191.333	0.972631
7.40333	192	0.972409
7.40333	192.667	0.972184
7.40333	193.333	0.971958
7.40333	194	0.97173
7.40333	194.667	0.9715
7.40333	195.333	0.971268
7.40333	196	0.971035
7.40333	196.667	0.9708
7.40333	197.333	0.970562
7.40333	198	0.970323
7.40333	198.667	0.970082
7.40333	199.333	0.96984
7.40333	200	0.969595
7.40333	200.667	0.969348
7.40333	201.333	0.9691
7.40333	202	0.968849
7.40333	202.667	0.968597
7.40333	203.333	0.968342
7.40333	204	0.968086
7.40333	204.667	0.967827
7.40333	205.333	0.967567
7.40333	206	0.967304
7.40333	206.667	0.96704
7.40333	207.333	0.966773
7.40333	208	0.966504
7.40333	208.667	0.966234
7.40333	209.333	0.965961
7.40333	210	0.965685
7.40333	210.667	0.965408
7.40333	211.333	0.965129
7.40333	212	0.964847
7.40333	212.667	0.964564
7.40333	213.333	0.964278
7.40333	214	0.96399
7.40333	214.667	0.963699
7.40333	215.333	0.963406
7.40333	216	0.963112
7.40333	216.667	0.962814
7.40333	217.333	0.962515
7.40333	218	0.962213
7.40333	218.667	0.961909
7.40333	219.333	0.961602
7.40333	220	0.961293
7.40333	220.667	0.960982
7.40333	221.333	0.960668
7.40333	222	0.960352
7.40333	222.667	0.960034
7.40333	223.333	0.959713
7.40333	224	0.959389
7.40333	224.667	0.959064
7.40333	225.333	0.958735
7.40333	226	0.958404
7.40333	226.667	0.958071
7.40333	227.333	0.957735
7.40333	228	0.957396
7.40333	228.667	0.957055
7.40333	229.333	0.956711
7.40333	230	0.956365
7.40333	230.667	0.956015
7.40333	231.333	0.955664
7.40333	232	0.955309
7.40333	232.667	0.954952
7.40333	233.333	0.954592
7.40333	234	0.95423
7.40333	234.667	0.953864
7.40333	235.333	0.953496
7.40333	236	0.953125
7.40333	236.667	0.952752
7.40333	237.333	0.952375
7.40333	238	0.951996
7.40333	238.667	0.951613
7.40333	239.333	0.951228
7.40333	240	0.95084
7.40333	240.667	0.950449
7.40333	241.333	0.950055
7.40333	242	0.949658
7.40333	242.667	0.949258
7.40333	243.333	0.948856
7.40333	244	0.94845
7.40333	244.667	0.948041
7.40333	245.333	0.947629
7.40333	246	0.947214
7.40333	246.667	0.946795
7.40333	247.333	0.946374
7.40333	248	0.945949
7.40333	248.667	0.945522
7.40333	249.333	0.945091
7.40333	250	0.944657
7.40333	250.667	0.94422
7.40333	251.333	0.943779
7.40333	252	0.943335
7.40333	252.667	0.942888
7.40333	253.333	0.942438
7.40333	254	0.941984
7.40333	254.667	0.941527
7.40333	255.333	0.941066
7.40333	256	0.940603
7.40333	256.667	0.940135
7.40333	257.333	0.939665
7.40333	258	0.93919
7.40333	258.667	0.938713
7.40333	259.333	0.938231
7.40333	260	0.937747
7.40333	260.667	0.937259
7.40333	261.333	0.936767
7.40333	262	0.936271
7.40333	262.667	0.935772
7.40333	263.333	0.93527
7.40333	264	0.934763
7.40333	264.667	0.934253
7.40333	265.333	0.933739
7.40333	266	0.933222
7.40333	266.667	0.932701
7.40333	267.333	0.932176
7.40333	268	0.931647
7.40333	268.667	0.931114
7.40333	269.333	0.930578
7.40333	270	0.930038
7.40333	270.667	0.929494
7.40333	271.333	0.928946
7.40333	272	0.928394
7.40333	272.667	0.927838
7.40333	273.333	0.927278
7.40333	274	0.926714
7.40333	274.667	0.926146
7.40333	275.333	0.925574
7.40333	276	0.924998
7.40333	276.667	0.924417
7.40333	277.333	0.923833
7.40333	278	0.923245
7.40333	278.667	0.922652
7.40333	279.333	0.922055
7.40333	280	0.921454
7.40333	280.667	0.920849
7.40333	281.333	0.920239
7.40333	282	0.919626
7.40333	282.667	0.919007
7.40333	283.333	0.918385
7.40333	284	0.917758
7.40333	284.667	0.917127
7.40333	285.333	0.916491
7.40333	286	0.915851
7.40333	286.667	0.915207
7.40333	287.333	0.914558
7.40333	288	0.913905
7.40333	288.667	0.913247
7.40333	289.333	0.912584
7.40333	290	0.911917
7.40333	290.667	0.911245
7.40333	291.333	0.910569
7.40333	292	0.909888
7.40333	292.667	0.909203
7.40333	293.333	0.908512
7.40333	294	0.907817
7.40333	294.667	0.907117
7.40333	295.333	0.906413
7.40333	296	0.905704
7.40333	296.667	0.90499
7.40333	297.333	0.904271
7.40333	298	0.903547
7.40333	298.667	0.902818
7.40333	299.333	0.902084
7.40333	300	0.901346
7.40333	300.667	0.900602
7.40333	301.333	0.899854
7.40333	302	0.899101
7.40333	302.667	0.898342
7.40333	303.333	0.897578
7.40333	304	0.89681
7.40333	304.667	0.896036
7.40333	305.333	0.895257
7.40333	306	0.894473
7.40333	306.667	0.893684
7.40333	307.333	0.89289
7.40333	308	0.89209
7.40333	308.667	0.891285
7.40333	309.333	0.890475
7.40333	310	0.88966
7.40333	310.667	0.888839
7.40333	311.333	0.888013
7.40333	312	0.887182
7.40333	312.667	0.886345
7.40333	313.333	0.885503
7.40333	314	0.884655
7.40333	314.667	0.883802
7.40333	315.333	0.882943
7.40333	316	0.882079
7.40333	316.667	0.88121
7.40333	317.333	0.880335
7.40333	318	0.879454
7.40333	318.667	0.878568
7.40333	319.333	0.877676
7.40333	320	0.876778
7.40333	320.667	0.875875
7.40333	321.333	0.874966
7.40333	322	0.874052
7.40333	322.667	0.873132
7.40333	323.333	0.872206
7.40333	324	0.871274
7.40333	324.667	0.870336
7.40333	325.333	0.869393
7.40333	326	0.868444
7.40333	326.667	0.867489
7.40333	327.333	0.866528
7.40333	328	0.865561
7.40333	328.667	0.864589
7.40333	329.333	0.86361
7.40333	330	0.862625
7.40333	330.667	0.861635
7.40333	331.333	0.860638
7.40333	332	0.859636
7.40333	332.667	0.858627
7.40333	333.333	0.857613
7.40333	334	0.856592
7.40333	334.667	0.855565
7.40333	335.333	0.854533
7.40333	336	0.853494
7.40333	336.667	0.852449
7.40333	337.333	0.851397
7.40333	338	0.85034
7.40333	338.667	0.849276
7.40333	339.333	0.848207
7.40333	340	0.84713
7.40333	340.667	0.846048
7.40333	341.333	0.84496
7.40333	342	0.843865
7.40333	342.667	0.842764
7.40333	343.333	0.841656
7.40333	344	0.840542
7.40333	344.667	0.839422
7.40333	345.333	0.838296
7.40333	346	0.837163
7.40333	346.667	0.836024
7.40333	347.333	0.834878
7.40333	348	0.833726
7.40333	348.667	0.832568
7.40333	349.333	0.831403
7.40333	350	0.830232
7.40333	350.667	0.829054
7.40333	351.333	0.82787
7.40333	352	0.826679
7.40333	352.667	0.825482
7.40333	353.333	0.824278
7.40333	354	0.823067
7.40333	354.667	0.821851
7.40333	355.333	0.820627
7.40333	356	0.819397
7.40333	356.667	0.818161
7.40333	357.333	0.816918
7.40333	358	0.815668
7.40333	358.667	0.814412
7.40333	359.333	0.813149
7.40333	360	0.81188
7.40333	360.667	0.810604
7.40333	361.333	0.809321
7.40333	362	0.808032
7.40333	362.667	0.806736
7.40333	363.333	0.805433
7.40333	364	0.804124
7.40333	364.667	0.802808
7.40333	365.333	0.801485
7.40333	366	0.800156
7.40333	366.667	0.79882
7.40333	367.333	0.797478
7.40333	368	0.796128
7.40333	368.667	0.794772
7.40333	369.333	0.79341
7.40333	370	0.792041
7.40333	370.667	0.790665
7.40333	371.333	0.789282
7.40333	372	0.787893
7.40333	372.667	0.786497
7.40333	373.333	0.785094
7.40333	374	0.783685
7.40333	374.667	0.782269
7.40333	375.333	0.780846
7.40333	376	0.779417
7.40333	376.667	0.777981
7.40333	377.333	0.776538
7.40333	378	0.775088
7.40333	378.667	0.773632
7.40333	379.333	0.77217
7.40333	380	0.7707
7.405	180	0.975598
7.405	180.667	0.975399
7.405	181.333	0.975198
7.405	182	0.974996
7.405	182.667	0.974792
7.405	183.333	0.974586
7.405	184	0.974379
7.405	184.667	0.97417
7.405	185.333	0.97396
7.405	186	0.973747
7.405	186.667	0.973533
7.405	187.333	0.973318
7.405	188	0.973101
7.405	188.667	0.972882
7.405	189.333	0.972661
7.405	190	0.972438
7.405	190.667	0.972214
7.405	191.333	0.971988
7.405	192	0.97176
7.405	192.667	0.971531
7.405	193.333	0.971299
7.405	194	0.971066
7.405	194.667	0.970831
7.405	195.333	0.970594
7.405	196	0.970355
7.405	196.667	0.970115
7.405	197.333	0.969872
7.405	198	0.969628
7.405	198.667	0.969381
7.405	199.333	0.969133
7.405	200	0.968883
7.405	200.667	0.968631
7.405	201.333	0.968376
7.405	202	0.96812
7.405	202.667	0.967862
7.405	203.333	0.967602
7.405	204	0.96734
7.405	204.667	0.967075
7.405	205.333	0.966809
7.405	206	0.96654
7.405	206.667	0.96627
7.405	207.333	0.965997
7.405	208	0.965722
7.405	208.667	0.965445
7.405	209.333	0.965166
7.405	210	0.964885
7.405	210.667	0.964602
7.405	211.333	0.964316
7.405	212	0.964028
7.405	212.667	0.963738
7.405	213.333	0.963446
7.405	214	0.963151
7.405	214.667	0.962854
7.405	215.333	0.962555
7.405	216	0.962253
7.405	216.667	0.96195
7.405	217.333	0.961643
7.405	218	0.961335
7.405	218.667	0.961024
7.405	219.333	0.960711
7.405	220	0.960395
7.405	220.667	0.960077
7.405	221.333	0.959756
7.405	222	0.959433
7.405	222.667	0.959107
7.405	223.333	0.958779
7.405	224	0.958449
7.405	224.667	0.958115
7.405	225.333	0.95778
7.405	226	0.957441
7.405	226.667	0.957101
7.405	227.333	0.956757
7.405	228	0.956411
7.405	228.667	0.956062
7.405	229.333	0.955711
7.405	230	0.955357
7.405	230.667	0.955
7.405	231.333	0.954641
7.405	232	0.954278
7.405	232.667	0.953913
7.405	233.333	0.953546
7.405	234	0.953175
7.405	234.667	0.952802
7.405	235.333	0.952426
7.405	236	0.952047
7.405	236.667	0.951665
7.405	237.333	0.95128
7.405	238	0.950892
7.405	238.667	0.950502
7.405	239.333	0.950108
7.405	240	0.949712
7.405	240.667	0.949312
7.405	241.333	0.94891
7.405	242	0.948504
7.405	242.667	0.948096
7.405	243.333	0.947684
7.405	244	0.947269
7.405	244.667	0.946851
7.405	245.333	0.94643
7.405	246	0.946006
7.405	246.667	0.945579
7.405	247.333	0.945149
7.405	248	0.944715
7.405	248.667	0.944278
7.405	249.333	0.943838
7.405	250	0.943395
7.405	250.667	0.942948
7.405	251.333	0.942498
7.405	252	0.942045
7.405	252.667	0.941588
7.405	253.333	0.941128
7.405	254	0.940665
7.405	254.667	0.940198
7.405	255.333	0.939728
7.405	256	0.939254
7.405	256.667	0.938777
7.405	257.333	0.938296
7.405	258	0.937812
7.405	258.667	0.937324
7.405	259.333	0.936833
7.405	260	0.936338
7.405	260.667	0.935839
7.405	261.333	0.935337
7.405	262	0.934831
7.405	262.667	0.934322
7.405	263.333	0.933808
7.405	264	0.933291
7.405	264.667	0.932771
7.405	265.333	0.932246
7.405	266	0.931718
7.405	266.667	0.931186
7.405	267.333	0.93065
7.405	268	0.93011
7.405	268.667	0.929567
7.405	269.333	0.929019
7.405	270	0.928468
7.405	270.667	0.927912
7.405	271.333	0.927353
7.405	272	0.926789
7.405	272.667	0.926222
7.405	273.333	0.92565
7.405	274	0.925075
7.405	274.667	0.924495
7.405	275.333	0.923911
7.405	276	0.923323
7.405	276.667	0.922731
7.405	277.333	0.922135
7.405	278	0.921535
7.405	278.667	0.92093
7.405	279.333	0.920321
7.405	280	0.919708
7.405	280.667	0.91909
7.405	281.333	0.918468
7.405	282	0.917842
7.405	282.667	0.917212
7.405	283.333	0.916577
7.405	284	0.915937
7.405	284.667	0.915293
7.405	285.333	0.914645
7.405	286	0.913992
7.405	286.667	0.913335
7.405	287.333	0.912673
7.405	288	0.912006
7.405	288.667	0.911335
7.405	289.333	0.91066
7.405	290	0.909979
7.405	290.667	0.909294
7.405	291.333	0.908605
7.405	292	0.90791
7.405	292.667	0.907211
7.405	293.333	0.906507
7.405	294	0.905799
7.405	294.667	0.905085
7.405	295.333	0.904367
7.405	296	0.903644
7.405	296.667	0.902916
7.405	297.333	0.902183
7.405	298	0.901445
7.405	298.667	0.900702
7.405	299.333	0.899954
7.405	300	0.899201
7.405	300.667	0.898444
7.405	301.333	0.897681
7.405	302	0.896913
7.405	302.667	0.89614
7.405	303.333	0.895362
7.405	304	0.894578
7.405	304.667	0.89379
7.405	305.333	0.892996
7.405	306	0.892197
7.405	306.667	0.891393
7.405	307.333	0.890584
7.405	308	0.889769
7.405	308.667	0.888949
7.405	309.333	0.888124
7.405	310	0.887293
7.405	310.667	0.886457
7.405	311.333	0.885615
7.405	312	0.884769
7.405	312.667	0.883916
7.405	313.333	0.883058
7.405	314	0.882195
7.405	314.667	0.881326
7.405	315.333	0.880452
7.405	316	0.879572
7.405	316.667	0.878687
7.405	317.333	0.877795
7.405	318	0.876899
7.405	318.667	0.875996
7.405	319.333	0.875088
7.405	320	0.874174
7.405	320.667	0.873255
7.405	321.333	0.87233
7.405	322	0.871399
7.405	322.667	0.870462
7.405	323.333	0.86952
7.405	324	0.868571
7.405	324.667	0.867617
7.405	325.333	0.866657
7.405	326	0.865691
7.405	326.667	0.864719
7.405	327.333	0.863741
7.405	328	0.862757
7.405	328.667	0.861768
7.405	329.333	0.860772
7.405	330	0.85977
7.405	330.667	0.858763
7.405	331.333	0.857749
7.405	332	0.856729
7.405	332.667	0.855703
7.405	333.333	0.854671
7.405	334	0.853633
7.405	334.667	0.852589
7.405	335.333	0.851538
7.405	336	0.850482
7.405	336.667	0.849419
7.405	337.333	0.84835
7.405	338	0.847275
7.405	338.667	0.846193
7.405	339.333	0.845105
7.405	340	0.844011
7.405	340.667	0.842911
7.405	341.333	0.841805
7.405	342	0.840692
7.405	342.667	0.839572
7.405	343.333	0.838447
7.405	344	0.837315
7.405	344.667	0.836177
7.405	345.333	0.835032
7.405	346	0.833881
7.405	346.667	0.832723
7.405	347.333	0.831559
7.405	348	0.830389
7.405	348.667	0.829212
7.405	349.333	0.828028
7.405	350	0.826838
7.405	350.667	0.825642
7.405	351.333	0.824439
7.405	352	0.82323
7.405	352.667	0.822014
7.405	353.333	0.820791
7.405	354	0.819562
7.405	354.667	0.818327
7.405	355.333	0.817084
7.405	356	0.815836
7.405	356.667	0.81458
7.405	357.333	0.813318
7.405	358	0.81205
7.405	358.667	0.810774
7.405	359.333	0.809493
7.405	360	0.808204
7.405	360.667	0.806909
7.405	361.333	0.805607
7.405	362	0.804299
7.405	362.667	0.802984
7.405	363.333	0.801662
7.405	364	0.800334
7.405	364.667	0.798999
7.405	365.333	0.797657
7.405	366	0.796309
7.405	366.667	0.794954
7.405	367.333	0.793592
7.405	368	0.792224
7.405	368.667	0.790849
7.405	369.333	0.789467
7.405	370	0.788079
7.405	370.667	0.786684
7.405	371.333	0.785282
7.405	372	0.783873
7.405	372.667	0.782458
7.405	373.333	0.781037
7.405	374	0.779608
7.405	374.667	0.778173
7.405	375.333	0.776731
7.405	376	0.775283
7.405	376.667	0.773827
7.405	377.333	0.772366
7.405	378	0.770897
7.405	378.667	0.769422
7.405	379.333	0.76794
7.405	380	0.766452
7.40667	180	0.975025
7.40667	180.667	0.974821
7.40667	181.333	0.974616
7.40667	182	0.974409
7.40667	182.667	0.974201
7.40667	183.333	0.97399
7.40667	184	0.973778
7.40667	184.667	0.973565
7.40667	185.333	0.973349
7.40667	186	0.973132
7.40667	186.667	0.972914
7.40667	187.333	0.972693
7.40667	188	0.972471
7.40667	188.667	0.972247
7.40667	189.333	0.972021
7.40667	190	0.971794
7.40667	190.667	0.971564
7.40667	191.333	0.971333
7.40667	192	0.9711
7.40667	192.667	0.970865
7.40667	193.333	0.970629
7.40667	194	0.97039
7.40667	194.667	0.97015
7.40667	195.333	0.969908
7.40667	196	0.969663
7.40667	196.667	0.969417
7.40667	197.333	0.969169
7.40667	198	0.968919
7.40667	198.667	0.968667
7.40667	199.333	0.968414
7.40667	200	0.968158
7.40667	200.667	0.9679
7.40667	201.333	0.96764
7.40667	202	0.967378
7.40667	202.667	0.967114
7.40667	203.333	0.966848
7.40667	204	0.96658
7.40667	204.667	0.966309
7.40667	205.333	0.966037
7.40667	206	0.965763
7.40667	206.667	0.965486
7.40667	207.333	0.965207
7.40667	208	0.964926
7.40667	208.667	0.964643
7.40667	209.333	0.964358
7.40667	210	0.96407
7.40667	210.667	0.96378
7.40667	211.333	0.963488
7.40667	212	0.963194
7.40667	212.667	0.962898
7.40667	213.333	0.962599
7.40667	214	0.962297
7.40667	214.667	0.961994
7.40667	215.333	0.961688
7.40667	216	0.96138
7.40667	216.667	0.961069
7.40667	217.333	0.960756
7.40667	218	0.960441
7.40667	218.667	0.960123
7.40667	219.333	0.959803
7.40667	220	0.95948
7.40667	220.667	0.959155
7.40667	221.333	0.958827
7.40667	222	0.958497
7.40667	222.667	0.958164
7.40667	223.333	0.957829
7.40667	224	0.957491
7.40667	224.667	0.95715
7.40667	225.333	0.956807
7.40667	226	0.956462
7.40667	226.667	0.956113
7.40667	227.333	0.955762
7.40667	228	0.955409
7.40667	228.667	0.955052
7.40667	229.333	0.954693
7.40667	230	0.954331
7.40667	230.667	0.953967
7.40667	231.333	0.953599
7.40667	232	0.953229
7.40667	232.667	0.952856
7.40667	233.333	0.952481
7.40667	234	0.952102
7.40667	234.667	0.95172
7.40667	235.333	0.951336
7.40667	236	0.950949
7.40667	236.667	0.950559
7.40667	237.333	0.950166
7.40667	238	0.94977
7.40667	238.667	0.94937
7.40667	239.333	0.948968
7.40667	240	0.948563
7.40667	240.667	0.948155
7.40667	241.333	0.947744
7.40667	242	0.94733
7.40667	242.667	0.946912
7.40667	243.333	0.946492
7.40667	244	0.946068
7.40667	244.667	0.945642
7.40667	245.333	0.945212
7.40667	246	0.944778
7.40667	246.667	0.944342
7.40667	247.333	0.943902
7.40667	248	0.94346
7.40667	248.667	0.943013
7.40667	249.333	0.942564
7.40667	250	0.942111
7.40667	250.667	0.941655
7.40667	251.333	0.941195
7.40667	252	0.940732
7.40667	252.667	0.940266
7.40667	253.333	0.939796
7.40667	254	0.939323
7.40667	254.667	0.938846
7.40667	255.333	0.938366
7.40667	256	0.937883
7.40667	256.667	0.937395
7.40667	257.333	0.936904
7.40667	258	0.93641
7.40667	258.667	0.935912
7.40667	259.333	0.93541
7.40667	260	0.934905
7.40667	260.667	0.934396
7.40667	261.333	0.933883
7.40667	262	0.933367
7.40667	262.667	0.932847
7.40667	263.333	0.932323
7.40667	264	0.931795
7.40667	264.667	0.931264
7.40667	265.333	0.930728
7.40667	266	0.930189
7.40667	266.667	0.929646
7.40667	267.333	0.929099
7.40667	268	0.928548
7.40667	268.667	0.927993
7.40667	269.333	0.927434
7.40667	270	0.926872
7.40667	270.667	0.926305
7.40667	271.333	0.925734
7.40667	272	0.925159
7.40667	272.667	0.92458
7.40667	273.333	0.923997
7.40667	274	0.923409
7.40667	274.667	0.922818
7.40667	275.333	0.922222
7.40667	276	0.921622
7.40667	276.667	0.921018
7.40667	277.333	0.92041
7.40667	278	0.919797
7.40667	278.667	0.91918
7.40667	279.333	0.918559
7.40667	280	0.917934
7.40667	280.667	0.917304
7.40667	281.333	0.916669
7.40667	282	0.916031
7.40667	282.667	0.915387
7.40667	283.333	0.91474
7.40667	284	0.914088
7.40667	284.667	0.913431
7.40667	285.333	0.91277
7.40667	286	0.912104
7.40667	286.667	0.911433
7.40667	287.333	0.910758
7.40667	288	0.910079
7.40667	288.667	0.909394
7.40667	289.333	0.908705
7.40667	290	0.908012
7.40667	290.667	0.907313
7.40667	291.333	0.90661
7.40667	292	0.905902
7.40667	292.667	0.905189
7.40667	293.333	0.904472
7.40667	294	0.903749
7.40667	294.667	0.903022
7.40667	295.333	0.90229
7.40667	296	0.901553
7.40667	296.667	0.900811
7.40667	297.333	0.900064
7.40667	298	0.899311
7.40667	298.667	0.898554
7.40667	299.333	0.897792
7.40667	300	0.897025
7.40667	300.667	0.896253
7.40667	301.333	0.895475
7.40667	302	0.894693
7.40667	302.667	0.893905
7.40667	303.333	0.893112
7.40667	304	0.892314
7.40667	304.667	0.891511
7.40667	305.333	0.890702
7.40667	306	0.889888
7.40667	306.667	0.889069
7.40667	307.333	0.888244
7.40667	308	0.887414
7.40667	308.667	0.886579
7.40667	309.333	0.885738
7.40667	310	0.884892
7.40667	310.667	0.884041
7.40667	311.333	0.883184
7.40667	312	0.882321
7.40667	312.667	0.881453
7.40667	313.333	0.88058
7.40667	314	0.879701
7.40667	314.667	0.878816
7.40667	315.333	0.877926
7.40667	316	0.87703
7.40667	316.667	0.876128
7.40667	317.333	0.875221
7.40667	318	0.874308
7.40667	318.667	0.873389
7.40667	319.333	0.872465
7.40667	320	0.871535
7.40667	320.667	0.870599
7.40667	321.333	0.869657
7.40667	322	0.86871
7.40667	322.667	0.867756
7.40667	323.333	0.866797
7.40667	324	0.865832
7.40667	324.667	0.864861
7.40667	325.333	0.863884
7.40667	326	0.862901
7.40667	326.667	0.861912
7.40667	327.333	0.860917
7.40667	328	0.859917
7.40667	328.667	0.85891
7.40667	329.333	0.857897
7.40667	330	0.856878
7.40667	330.667	0.855853
7.40667	331.333	0.854822
7.40667	332	0.853784
7.40667	332.667	0.852741
7.40667	333.333	0.851692
7.40667	334	0.850636
7.40667	334.667	0.849574
7.40667	335.333	0.848506
7.40667	336	0.847432
7.40667	336.667	0.846351
7.40667	337.333	0.845264
7.40667	338	0.844171
7.40667	338.667	0.843072
7.40667	339.333	0.841966
7.40667	340	0.840854
7.40667	340.667	0.839736
7.40667	341.333	0.838611
7.40667	342	0.83748
7.40667	342.667	0.836343
7.40667	343.333	0.835199
7.40667	344	0.834049
7.40667	344.667	0.832892
7.40667	345.333	0.831729
7.40667	346	0.830559
7.40667	346.667	0.829383
7.40667	347.333	0.828201
7.40667	348	0.827012
7.40667	348.667	0.825817
7.40667	349.333	0.824615
7.40667	350	0.823406
7.40667	350.667	0.822191
7.40667	351.333	0.82097
7.40667	352	0.819742
7.40667	352.667	0.818507
7.40667	353.333	0.817266
7.40667	354	0.816018
7.40667	354.667	0.814763
7.40667	355.333	0.813502
7.40667	356	0.812235
7.40667	356.667	0.810961
7.40667	357.333	0.80968
7.40667	358	0.808392
7.40667	358.667	0.807098
7.40667	359.333	0.805797
7.40667	360	0.80449
7.40667	360.667	0.803176
7.40667	361.333	0.801855
7.40667	362	0.800528
7.40667	362.667	0.799194
7.40667	363.333	0.797853
7.40667	364	0.796506
7.40667	364.667	0.795152
7.40667	365.333	0.793791
7.40667	366	0.792424
7.40667	366.667	0.79105
7.40667	367.333	0.789669
7.40667	368	0.788281
7.40667	368.667	0.786887
7.40667	369.333	0.785486
7.40667	370	0.784079
7.40667	370.667	0.782665
7.40667	371.333	0.781244
7.40667	372	0.779816
7.40667	372.667	0.778382
7.40667	373.333	0.776941
7.40667	374	0.775494
7.40667	374.667	0.77404
7.40667	375.333	0.772579
7.40667	376	0.771111
7.40667	376.667	0.769637
7.40667	377.333	0.768156
7.40667	378	0.766669
7.40667	378.667	0.765175
7.40667	379.333	0.763674
7.40667	380	0.762167
7.40833	180	0.974442
7.40833	180.667	0.974234
7.40833	181.333	0.974024
7.40833	182	0.973812
7.40833	182.667	0.973598
7.40833	183.333	0.973383
7.40833	184	0.973167
7.40833	184.667	0.972948
7.40833	185.333	0.972728
7.40833	186	0.972506
7.40833	186.667	0.972282
7.40833	187.333	0.972057
7.40833	188	0.97183
7.40833	188.667	0.971601
7.40833	189.333	0.97137
7.40833	190	0.971137
7.40833	190.667	0.970903
7.40833	191.333	0.970666
7.40833	192	0.970428
7.40833	192.667	0.970188
7.40833	193.333	0.969946
7.40833	194	0.969702
7.40833	194.667	0.969456
7.40833	195.333	0.969209
7.40833	196	0.968959
7.40833	196.667	0.968707
7.40833	197.333	0.968454
7.40833	198	0.968198
7.40833	198.667	0.96794
7.40833	199.333	0.967681
7.40833	200	0.967419
7.40833	200.667	0.967156
7.40833	201.333	0.96689
7.40833	202	0.966622
7.40833	202.667	0.966352
7.40833	203.333	0.96608
7.40833	204	0.965806
7.40833	204.667	0.96553
7.40833	205.333	0.965251
7.40833	206	0.964971
7.40833	206.667	0.964688
7.40833	207.333	0.964403
7.40833	208	0.964116
7.40833	208.667	0.963826
7.40833	209.333	0.963535
7.40833	210	0.963241
7.40833	210.667	0.962944
7.40833	211.333	0.962646
7.40833	212	0.962345
7.40833	212.667	0.962042
7.40833	213.333	0.961736
7.40833	214	0.961429
7.40833	214.667	0.961118
7.40833	215.333	0.960806
7.40833	216	0.960491
7.40833	216.667	0.960173
7.40833	217.333	0.959853
7.40833	218	0.959531
7.40833	218.667	0.959206
7.40833	219.333	0.958879
7.40833	220	0.958549
7.40833	220.667	0.958217
7.40833	221.333	0.957882
7.40833	222	0.957544
7.40833	222.667	0.957204
7.40833	223.333	0.956862
7.40833	224	0.956516
7.40833	224.667	0.956168
7.40833	225.333	0.955818
7.40833	226	0.955464
7.40833	226.667	0.955109
7.40833	227.333	0.95475
7.40833	228	0.954388
7.40833	228.667	0.954024
7.40833	229.333	0.953657
7.40833	230	0.953288
7.40833	230.667	0.952915
7.40833	231.333	0.95254
7.40833	232	0.952162
7.40833	232.667	0.951781
7.40833	233.333	0.951397
7.40833	234	0.95101
7.40833	234.667	0.95062
7.40833	235.333	0.950228
7.40833	236	0.949832
7.40833	236.667	0.949434
7.40833	237.333	0.949032
7.40833	238	0.948627
7.40833	238.667	0.94822
7.40833	239.333	0.947809
7.40833	240	0.947395
7.40833	240.667	0.946978
7.40833	241.333	0.946558
7.40833	242	0.946135
7.40833	242.667	0.945709
7.40833	243.333	0.94528
7.40833	244	0.944847
7.40833	244.667	0.944411
7.40833	245.333	0.943972
7.40833	246	0.94353
7.40833	246.667	0.943084
7.40833	247.333	0.942635
7.40833	248	0.942183
7.40833	248.667	0.941727
7.40833	249.333	0.941268
7.40833	250	0.940806
7.40833	250.667	0.94034
7.40833	251.333	0.939871
7.40833	252	0.939398
7.40833	252.667	0.938922
7.40833	253.333	0.938442
7.40833	254	0.937959
7.40833	254.667	0.937472
7.40833	255.333	0.936982
7.40833	256	0.936488
7.40833	256.667	0.935991
7.40833	257.333	0.93549
7.40833	258	0.934985
7.40833	258.667	0.934476
7.40833	259.333	0.933964
7.40833	260	0.933449
7.40833	260.667	0.932929
7.40833	261.333	0.932406
7.40833	262	0.931879
7.40833	262.667	0.931348
7.40833	263.333	0.930813
7.40833	264	0.930274
7.40833	264.667	0.929732
7.40833	265.333	0.929185
7.40833	266	0.928635
7.40833	266.667	0.928081
7.40833	267.333	0.927523
7.40833	268	0.92696
7.40833	268.667	0.926394
7.40833	269.333	0.925824
7.40833	270	0.92525
7.40833	270.667	0.924671
7.40833	271.333	0.924089
7.40833	272	0.923502
7.40833	272.667	0.922911
7.40833	273.333	0.922316
7.40833	274	0.921717
7.40833	274.667	0.921114
7.40833	275.333	0.920506
7.40833	276	0.919894
7.40833	276.667	0.919278
7.40833	277.333	0.918657
7.40833	278	0.918032
7.40833	278.667	0.917403
7.40833	279.333	0.91677
7.40833	280	0.916132
7.40833	280.667	0.915489
7.40833	281.333	0.914842
7.40833	282	0.914191
7.40833	282.667	0.913535
7.40833	283.333	0.912874
7.40833	284	0.912209
7.40833	284.667	0.911539
7.40833	285.333	0.910865
7.40833	286	0.910186
7.40833	286.667	0.909503
7.40833	287.333	0.908814
7.40833	288	0.908121
7.40833	288.667	0.907424
7.40833	289.333	0.906721
7.40833	290	0.906014
7.40833	290.667	0.905302
7.40833	291.333	0.904585
7.40833	292	0.903864
7.40833	292.667	0.903137
7.40833	293.333	0.902406
7.40833	294	0.901669
7.40833	294.667	0.900928
7.40833	295.333	0.900182
7.40833	296	0.89943
7.40833	296.667	0.898674
7.40833	297.333	0.897913
7.40833	298	0.897146
7.40833	298.667	0.896375
7.40833	299.333	0.895598
7.40833	300	0.894816
7.40833	300.667	0.894029
7.40833	301.333	0.893237
7.40833	302	0.89244
7.40833	302.667	0.891637
7.40833	303.333	0.89083
7.40833	304	0.890017
7.40833	304.667	0.889198
7.40833	305.333	0.888374
7.40833	306	0.887545
7.40833	306.667	0.886711
7.40833	307.333	0.885871
7.40833	308	0.885026
7.40833	308.667	0.884175
7.40833	309.333	0.883319
7.40833	310	0.882457
7.40833	310.667	0.88159
7.40833	311.333	0.880718
7.40833	312	0.879839
7.40833	312.667	0.878956
7.40833	313.333	0.878066
7.40833	314	0.877171
7.40833	314.667	0.87627
7.40833	315.333	0.875364
7.40833	316	0.874452
7.40833	316.667	0.873534
7.40833	317.333	0.872611
7.40833	318	0.871682
7.40833	318.667	0.870747
7.40833	319.333	0.869806
7.40833	320	0.868859
7.40833	320.667	0.867907
7.40833	321.333	0.866948
7.40833	322	0.865984
7.40833	322.667	0.865014
7.40833	323.333	0.864038
7.40833	324	0.863056
7.40833	324.667	0.862068
7.40833	325.333	0.861075
7.40833	326	0.860075
7.40833	326.667	0.859069
7.40833	327.333	0.858057
7.40833	328	0.857039
7.40833	328.667	0.856015
7.40833	329.333	0.854985
7.40833	330	0.853948
7.40833	330.667	0.852906
7.40833	331.333	0.851857
7.40833	332	0.850803
7.40833	332.667	0.849742
7.40833	333.333	0.848675
7.40833	334	0.847601
7.40833	334.667	0.846522
7.40833	335.333	0.845436
7.40833	336	0.844344
7.40833	336.667	0.843245
7.40833	337.333	0.842141
7.40833	338	0.84103
7.40833	338.667	0.839912
7.40833	339.333	0.838789
7.40833	340	0.837659
7.40833	340.667	0.836522
7.40833	341.333	0.83538
7.40833	342	0.83423
7.40833	342.667	0.833075
7.40833	343.333	0.831913
7.40833	344	0.830744
7.40833	344.667	0.829569
7.40833	345.333	0.828388
7.40833	346	0.8272
7.40833	346.667	0.826005
7.40833	347.333	0.824804
7.40833	348	0.823597
7.40833	348.667	0.822383
7.40833	349.333	0.821162
7.40833	350	0.819935
7.40833	350.667	0.818702
7.40833	351.333	0.817462
7.40833	352	0.816215
7.40833	352.667	0.814961
7.40833	353.333	0.813701
7.40833	354	0.812435
7.40833	354.667	0.811162
7.40833	355.333	0.809882
7.40833	356	0.808596
7.40833	356.667	0.807302
7.40833	357.333	0.806003
7.40833	358	0.804696
7.40833	358.667	0.803383
7.40833	359.333	0.802064
7.40833	360	0.800737
7.40833	360.667	0.799404
7.40833	361.333	0.798065
7.40833	362	0.796719
7.40833	362.667	0.795366
7.40833	363.333	0.794006
7.40833	364	0.79264
7.40833	364.667	0.791267
7.40833	365.333	0.789887
7.40833	366	0.7885
7.40833	366.667	0.787107
7.40833	367.333	0.785708
7.40833	368	0.784301
7.40833	368.667	0.782888
7.40833	369.333	0.781468
7.40833	370	0.780042
7.40833	370.667	0.778609
7.40833	371.333	0.777169
7.40833	372	0.775722
7.40833	372.667	0.774269
7.40833	373.333	0.772809
7.40833	374	0.771343
7.40833	374.667	0.76987
7.40833	375.333	0.76839
7.40833	376	0.766904
7.40833	376.667	0.765411
7.40833	377.333	0.763911
7.40833	378	0.762405
7.40833	378.667	0.760892
7.40833	379.333	0.759373
7.40833	380	0.757847
7.41	180	0.973848
7.41	180.667	0.973635
7.41	181.333	0.97342
7.41	182	0.973203
7.41	182.667	0.972985
7.41	183.333	0.972765
7.41	184	0.972544
7.41	184.667	0.97232
7.41	185.333	0.972095
7.41	186	0.971868
7.41	186.667	0.97164
7.41	187.333	0.971409
7.41	188	0.971177
7.41	188.667	0.970942
7.41	189.333	0.970706
7.41	190	0.970469
7.41	190.667	0.970229
7.41	191.333	0.969987
7.41	192	0.969744
7.41	192.667	0.969498
7.41	193.333	0.969251
7.41	194	0.969001
7.41	194.667	0.96875
7.41	195.333	0.968497
7.41	196	0.968242
7.41	196.667	0.967984
7.41	197.333	0.967725
7.41	198	0.967464
7.41	198.667	0.9672
7.41	199.333	0.966935
7.41	200	0.966667
7.41	200.667	0.966398
7.41	201.333	0.966126
7.41	202	0.965852
7.41	202.667	0.965577
7.41	203.333	0.965299
7.41	204	0.965018
7.41	204.667	0.964736
7.41	205.333	0.964451
7.41	206	0.964164
7.41	206.667	0.963875
7.41	207.333	0.963584
7.41	208	0.963291
7.41	208.667	0.962995
7.41	209.333	0.962697
7.41	210	0.962396
7.41	210.667	0.962093
7.41	211.333	0.961788
7.41	212	0.961481
7.41	212.667	0.961171
7.41	213.333	0.960859
7.41	214	0.960544
7.41	214.667	0.960227
7.41	215.333	0.959908
7.41	216	0.959586
7.41	216.667	0.959261
7.41	217.333	0.958935
7.41	218	0.958605
7.41	218.667	0.958273
7.41	219.333	0.957939
7.41	220	0.957602
7.41	220.667	0.957262
7.41	221.333	0.95692
7.41	222	0.956575
7.41	222.667	0.956227
7.41	223.333	0.955877
7.41	224	0.955524
7.41	224.667	0.955169
7.41	225.333	0.954811
7.41	226	0.95445
7.41	226.667	0.954086
7.41	227.333	0.95372
7.41	228	0.953351
7.41	228.667	0.952979
7.41	229.333	0.952604
7.41	230	0.952226
7.41	230.667	0.951846
7.41	231.333	0.951462
7.41	232	0.951076
7.41	232.667	0.950687
7.41	233.333	0.950294
7.41	234	0.949899
7.41	234.667	0.949501
7.41	235.333	0.9491
7.41	236	0.948696
7.41	236.667	0.948289
7.41	237.333	0.947879
7.41	238	0.947466
7.41	238.667	0.947049
7.41	239.333	0.94663
7.41	240	0.946207
7.41	240.667	0.945781
7.41	241.333	0.945353
7.41	242	0.94492
7.41	242.667	0.944485
7.41	243.333	0.944047
7.41	244	0.943605
7.41	244.667	0.94316
7.41	245.333	0.942711
7.41	246	0.942259
7.41	246.667	0.941804
7.41	247.333	0.941346
7.41	248	0.940884
7.41	248.667	0.940419
7.41	249.333	0.93995
7.41	250	0.939478
7.41	250.667	0.939003
7.41	251.333	0.938524
7.41	252	0.938041
7.41	252.667	0.937555
7.41	253.333	0.937065
7.41	254	0.936572
7.41	254.667	0.936075
7.41	255.333	0.935575
7.41	256	0.935071
7.41	256.667	0.934563
7.41	257.333	0.934051
7.41	258	0.933536
7.41	258.667	0.933017
7.41	259.333	0.932495
7.41	260	0.931968
7.41	260.667	0.931438
7.41	261.333	0.930904
7.41	262	0.930366
7.41	262.667	0.929824
7.41	263.333	0.929278
7.41	264	0.928729
7.41	264.667	0.928175
7.41	265.333	0.927618
7.41	266	0.927056
7.41	266.667	0.92649
7.41	267.333	0.925921
7.41	268	0.925347
7.41	268.667	0.92477
7.41	269.333	0.924188
7.41	270	0.923602
7.41	270.667	0.923012
7.41	271.333	0.922417
7.41	272	0.921819
7.41	272.667	0.921216
7.41	273.333	0.920609
7.41	274	0.919998
7.41	274.667	0.919383
7.41	275.333	0.918763
7.41	276	0.918139
7.41	276.667	0.91751
7.41	277.333	0.916877
7.41	278	0.91624
7.41	278.667	0.915598
7.41	279.333	0.914952
7.41	280	0.914301
7.41	280.667	0.913646
7.41	281.333	0.912986
7.41	282	0.912322
7.41	282.667	0.911653
7.41	283.333	0.91098
7.41	284	0.910301
7.41	284.667	0.909619
7.41	285.333	0.908931
7.41	286	0.908239
7.41	286.667	0.907542
7.41	287.333	0.906841
7.41	288	0.906134
7.41	288.667	0.905423
7.41	289.333	0.904707
7.41	290	0.903986
7.41	290.667	0.90326
7.41	291.333	0.90253
7.41	292	0.901794
7.41	292.667	0.901054
7.41	293.333	0.900308
7.41	294	0.899558
7.41	294.667	0.898802
7.41	295.333	0.898042
7.41	296	0.897276
7.41	296.667	0.896506
7.41	297.333	0.89573
7.41	298	0.894949
7.41	298.667	0.894163
7.41	299.333	0.893372
7.41	300	0.892575
7.41	300.667	0.891774
7.41	301.333	0.890967
7.41	302	0.890155
7.41	302.667	0.889337
7.41	303.333	0.888514
7.41	304	0.887686
7.41	304.667	0.886853
7.41	305.333	0.886014
7.41	306	0.885169
7.41	306.667	0.88432
7.41	307.333	0.883464
7.41	308	0.882604
[truncated: 88,602 more rows]

## Sheet: Omega1_boundaries
pH	CaCrit_uM_baseline	CaCrit_uM_CT_minus10	CaCrit_uM_CT_plus10
7.4	480.827	534.253	437.116
7.40167	478.9	532.112	435.364
7.40333	476.982	529.98	433.62
7.405	475.071	527.856	431.882
7.40667	473.168	525.742	430.153
7.40833	471.273	523.636	428.43
7.41	469.386	521.54	426.714
7.41167	467.507	519.452	425.006
7.41333	465.635	517.372	423.305
7.415	463.772	515.302	421.611
7.41667	461.916	513.24	419.923
7.41833	460.068	511.186	418.243
7.42	458.227	509.142	416.57
7.42167	456.395	507.105	414.904
7.42333	454.57	505.077	413.245
7.425	452.752	503.058	411.593
7.42667	450.942	501.047	409.947
7.42833	449.14	499.044	408.309
7.43	447.345	497.05	406.677
7.43167	445.558	495.064	405.052
7.43333	443.778	493.086	403.434
7.435	442.005	491.117	401.823
7.43667	440.24	489.155	400.218
7.43833	438.482	487.202	398.62
7.44	436.731	485.257	397.028
7.44167	434.988	483.32	395.443
7.44333	433.252	481.391	393.865
7.445	431.523	479.47	392.293
7.44667	429.801	477.557	390.728
7.44833	428.086	475.652	389.17
7.45	426.379	473.754	387.617
7.45167	424.679	471.865	386.071
7.45333	422.985	469.984	384.532
7.455	421.299	468.11	382.999
7.45667	419.619	466.244	381.472
7.45833	417.947	464.386	379.952
7.46	416.282	462.535	378.438
7.46167	414.623	460.692	376.93
7.46333	412.971	458.857	375.428
7.465	411.326	457.029	373.933
7.46667	409.688	455.209	372.444
7.46833	408.057	453.396	370.961
7.47	406.432	451.591	369.484
7.47167	404.814	449.794	368.013
7.47333	403.203	448.003	366.548
7.475	401.598	446.22	365.089
7.47667	400	444.445	363.637
7.47833	398.409	442.677	362.19
7.48	396.824	440.916	360.749
7.48167	395.246	439.162	359.315
7.48333	393.674	437.416	357.886
7.485	392.109	435.677	356.463
7.48667	390.55	433.945	355.046
7.48833	388.998	432.22	353.634
7.49	387.452	430.502	352.229
7.49167	385.912	428.791	350.829
7.49333	384.379	427.088	349.435
7.495	382.852	425.391	348.047
7.49667	381.331	423.701	346.665
7.49833	379.817	422.019	345.288
7.5	378.309	420.343	343.917
7.50167	376.807	418.674	342.551
7.50333	375.311	417.012	341.192
7.505	373.821	415.357	339.837
7.50667	372.338	413.708	338.489
7.50833	370.86	412.067	337.146
7.51	369.389	410.432	335.808
7.51167	367.923	408.804	334.476
7.51333	366.464	407.182	333.149
7.515	365.011	405.567	331.828
7.51667	363.563	403.959	330.512
7.51833	362.122	402.358	329.202
7.52	360.686	400.763	327.897
7.52167	359.257	399.174	326.597
7.52333	357.833	397.592	325.303
7.525	356.415	396.017	324.014
7.52667	355.003	394.447	322.73
7.52833	353.596	392.885	321.451
7.53	352.196	391.329	320.178
7.53167	350.801	389.779	318.91
7.53333	349.412	388.235	317.647
7.535	348.028	386.698	316.389
7.53667	346.65	385.167	315.137
7.53833	345.278	383.643	313.889
7.54	343.912	382.124	312.647
7.54167	342.551	380.612	311.41
7.54333	341.195	379.106	310.178
7.545	339.845	377.606	308.95
7.54667	338.501	376.112	307.728
7.54833	337.162	374.625	306.511
7.55	335.829	373.143	305.299
7.55167	334.501	371.668	304.092
7.55333	333.178	370.198	302.889
7.555	331.861	368.735	301.692
7.55667	330.549	367.277	300.5
7.55833	329.243	365.826	299.312
7.56	327.942	364.38	298.129
7.56167	326.646	362.94	296.951
7.56333	325.356	361.506	295.778
7.565	324.071	360.078	294.61
7.56667	322.791	358.656	293.446
7.56833	321.516	357.24	292.287
7.57	320.246	355.829	291.133
7.57167	318.982	354.424	289.983
7.57333	317.723	353.025	288.839
7.575	316.468	351.632	287.699
7.57667	315.219	350.244	286.563
7.57833	313.975	348.862	285.432
7.58	312.737	347.485	284.306
7.58167	311.503	346.114	283.184
7.58333	310.274	344.749	282.067
7.585	309.05	343.389	280.955
7.58667	307.831	342.035	279.847
7.58833	306.617	340.686	278.743
7.59	305.408	339.343	277.644
7.59167	304.204	338.005	276.549
7.59333	303.005	336.672	275.459
7.595	301.811	335.345	274.373
7.59667	300.621	334.024	273.292
7.59833	299.437	332.708	272.215
7.6	298.257	331.397	271.143
7.60167	297.082	330.091	270.074
7.60333	295.912	328.791	269.011
7.605	294.746	327.496	267.951
7.60667	293.585	326.206	266.896
7.60833	292.429	324.921	265.845
7.61	291.278	323.642	264.798
7.61167	290.131	322.368	263.756
7.61333	288.989	321.099	262.717
7.615	287.852	319.835	261.683
7.61667	286.719	318.576	260.653
7.61833	285.591	317.323	259.628
7.62	284.467	316.074	258.606
7.62167	283.348	314.831	257.589
7.62333	282.233	313.592	256.576
7.625	281.123	312.359	255.566
7.62667	280.017	311.13	254.561
7.62833	278.916	309.907	253.56
7.63	277.82	308.688	252.563
7.63167	276.727	307.475	251.57
7.63333	275.64	306.266	250.581
7.635	274.556	305.062	249.596
7.63667	273.477	303.863	248.616
7.63833	272.402	302.669	247.639
7.64	271.332	301.48	246.665
7.64167	270.266	300.296	245.696
7.64333	269.204	299.116	244.731
7.645	268.147	297.941	243.77
7.64667	267.094	296.771	242.812
7.64833	266.045	295.605	241.859
7.65	265	294.444	240.909
7.65167	263.96	293.288	239.963
7.65333	262.923	292.137	239.021
7.655	261.891	290.99	238.083
7.65667	260.863	289.848	237.148
7.65833	259.839	288.71	236.218
7.66	258.82	287.577	235.291
7.66167	257.804	286.449	234.367
7.66333	256.793	285.325	233.448
7.665	255.785	284.206	232.532
7.66667	254.782	283.091	231.62
7.66833	253.783	281.981	230.712
7.67	252.787	280.875	229.807
7.67167	251.796	279.773	228.906
7.67333	250.809	278.677	228.008
7.675	249.826	277.584	227.114
7.67667	248.846	276.496	226.224
7.67833	247.871	275.412	225.337
7.68	246.899	274.333	224.454
7.68167	245.932	273.257	223.574
7.68333	244.968	272.187	222.698
7.685	244.008	271.12	221.826
7.68667	243.052	270.058	220.957
7.68833	242.1	269	220.091
7.69	241.152	267.947	219.229
7.69167	240.207	266.897	218.37
7.69333	239.267	265.852	217.515
7.695	238.33	264.811	216.663
7.69667	237.397	263.774	215.815
7.69833	236.467	262.741	214.97
7.7	235.542	261.713	214.129
7.70167	234.62	260.688	213.291
7.70333	233.701	259.668	212.456
7.705	232.787	258.652	211.624
7.70667	231.876	257.64	210.796
7.70833	230.969	256.632	209.972
7.71	230.065	255.628	209.15
7.71167	229.165	254.628	208.332
7.71333	228.269	253.632	207.517
7.715	227.376	252.64	206.705
7.71667	226.487	251.652	205.897
7.71833	225.601	250.668	205.092
7.72	224.719	249.688	204.29
7.72167	223.84	248.712	203.491
7.72333	222.965	247.739	202.696
7.725	222.094	246.771	201.903
7.72667	221.226	245.806	201.114
7.72833	220.361	244.846	200.328
7.73	219.5	243.889	199.545
7.73167	218.642	242.936	198.766
7.73333	217.788	241.987	197.989
7.735	216.937	241.041	197.216
7.73667	216.09	240.1	196.445
7.73833	215.246	239.162	195.678
7.74	214.405	238.228	194.914
7.74167	213.568	237.298	194.153
7.74333	212.734	236.371	193.394
7.745	211.903	235.448	192.639
7.74667	211.076	234.529	191.887
7.74833	210.252	233.613	191.138
7.75	209.431	232.701	190.392
7.75167	208.614	231.793	189.649
7.75333	207.8	230.889	188.909
7.755	206.989	229.988	188.172
7.75667	206.181	229.09	187.437
7.75833	205.377	228.196	186.706
7.76	204.575	227.306	185.978
7.76167	203.777	226.419	185.252
7.76333	202.982	225.536	184.53
7.765	202.191	224.656	183.81
7.76667	201.402	223.78	183.093
7.76833	200.617	222.908	182.379
7.77	199.835	222.038	181.668
7.77167	199.056	221.173	180.96
7.77333	198.279	220.311	180.254
7.775	197.507	219.452	179.551
7.77667	196.737	218.596	178.852
7.77833	195.97	217.744	178.154
7.78	195.206	216.896	177.46
7.78167	194.445	216.051	176.769
7.78333	193.688	215.209	176.08
7.785	192.933	214.37	175.394
7.78667	192.182	213.535	174.71
7.78833	191.433	212.703	174.03
7.79	190.687	211.875	173.352
7.79167	189.945	211.049	172.677
7.79333	189.205	210.228	172.004
7.795	188.468	209.409	171.335
7.79667	187.734	208.593	170.667
7.79833	187.003	207.781	170.003
7.8	186.275	206.972	169.341
7.80167	185.55	206.167	168.682
7.80333	184.828	205.364	168.025
7.805	184.108	204.565	167.371
7.80667	183.392	203.769	166.72
7.80833	182.678	202.976	166.071
7.81	181.967	202.186	165.425
7.81167	181.259	201.399	164.781
7.81333	180.554	200.616	164.14
7.815	179.852	199.835	163.502
7.81667	179.152	199.058	162.866
7.81833	178.455	198.284	162.232
7.82	177.761	197.512	161.601
7.82167	177.07	196.744	160.973
7.82333	176.381	195.979	160.347
7.825	175.695	195.217	159.723
7.82667	175.012	194.458	159.102
7.82833	174.332	193.702	158.484
7.83	173.654	192.949	157.867
7.83167	172.979	192.199	157.254
7.83333	172.307	191.452	156.643
7.835	171.637	190.708	156.034
7.83667	170.97	189.967	155.427
7.83833	170.306	189.229	154.823
7.84	169.644	188.493	154.222
7.84167	168.985	187.761	153.623
7.84333	168.328	187.032	153.026
7.845	167.675	186.305	152.431
7.84667	167.023	185.581	151.839
7.84833	166.375	184.861	151.25
7.85	165.728	184.143	150.662
7.85167	165.085	183.428	150.077
7.85333	164.444	182.715	149.494
7.855	163.805	182.006	148.914
7.85667	163.169	181.299	148.336
7.85833	162.536	180.595	147.76
7.86	161.905	179.894	147.186
7.86167	161.276	179.196	146.615
7.86333	160.65	178.501	146.046
7.865	160.027	177.808	145.479
7.86667	159.406	177.118	144.915
7.86833	158.787	176.43	144.352
7.87	158.171	175.746	143.792
7.87167	157.558	175.064	143.234
7.87333	156.946	174.385	142.679
7.875	156.338	173.708	142.125
7.87667	155.731	173.035	141.574
7.87833	155.127	172.363	141.025
7.88	154.525	171.695	140.478
7.88167	153.926	171.029	139.933
7.88333	153.329	170.366	139.39
7.885	152.735	169.705	138.85
7.88667	152.143	169.047	138.311
7.88833	151.553	168.392	137.775
7.89	150.965	167.739	137.241
7.89167	150.38	167.089	136.709
7.89333	149.797	166.441	136.179
7.895	149.217	165.796	135.651
7.89667	148.638	165.154	135.126
7.89833	148.062	164.514	134.602
7.9	147.489	163.876	134.08
