# Supplementary material for: A minimal ion–chemistry model for predicting benign paroxysmal positional vertigo risk based on endolymphatic calcium and pH
Source: Front Neurol. 2025 Oct 23;16:1690931. doi: 10.3389/fneur.2025.1690931 (PMC12590773; doi:10.3389/fneur.2025.1690931)
Supplement: Supplementary file 10 [file Table_6.xlsx]

## Sheet: Sheet1
pH	CaCrit_uM_Ksp_x0_8	CaCrit_uM_Ksp_x0_9	CaCrit_uM_Ksp_x1_0	CaCrit_uM_Ksp_x1_1	CaCrit_uM_Ksp_x1_2
7.4	384.662	432.745	480.827	528.91	576.993
7.401	383.736	431.703	479.67	527.637	575.604
7.402	382.813	430.664	478.516	526.368	574.219
7.403	381.892	429.628	477.365	525.101	572.838
7.404	380.973	428.595	476.216	523.838	571.46
7.405	380.057	427.564	475.071	522.578	570.085
7.406	379.142	426.535	473.928	521.321	568.714
7.407	378.231	425.509	472.788	520.067	567.346
7.408	377.321	424.486	471.651	518.816	565.981
7.409	376.414	423.465	470.517	517.569	564.62
7.41	375.509	422.447	469.386	516.324	563.263
7.411	374.606	421.432	468.257	515.083	561.909
7.412	373.705	420.418	467.132	513.845	560.558
7.413	372.807	419.408	466.009	512.61	559.211
7.414	371.911	418.4	464.889	511.378	557.867
7.415	371.017	417.394	463.772	510.149	556.526
7.416	370.126	416.391	462.657	508.923	555.189
7.417	369.236	415.391	461.546	507.7	553.855
7.418	368.349	414.393	460.437	506.48	552.524
7.419	367.465	413.398	459.331	505.264	551.197
7.42	366.582	412.405	458.227	504.05	549.873
7.421	365.701	411.414	457.127	502.84	548.552
7.422	364.823	410.426	456.029	501.632	547.235
7.423	363.947	409.441	454.934	500.427	545.921
7.424	363.073	408.458	453.842	499.226	544.61
7.425	362.202	407.477	452.752	498.027	543.303
7.426	361.332	406.499	451.665	496.832	541.998
7.427	360.465	405.523	450.581	495.639	540.697
7.428	359.6	404.55	449.5	494.45	539.4
7.429	358.737	403.579	448.421	493.263	538.105
7.43	357.876	402.61	447.345	492.079	536.814
7.431	357.017	401.644	446.272	490.899	535.526
7.432	356.161	400.681	445.201	489.721	534.241
7.433	355.306	399.72	444.133	488.546	532.96
7.434	354.454	398.761	443.068	487.374	531.681
7.435	353.604	397.804	442.005	486.205	530.406
7.436	352.756	396.85	440.945	485.039	529.134
7.437	351.91	395.899	439.888	483.876	527.865
7.438	351.066	394.95	438.833	482.716	526.599
7.439	350.225	394.003	437.781	481.559	525.337
7.44	349.385	393.058	436.731	480.404	524.077
7.441	348.547	392.116	435.684	479.253	522.821
7.442	347.712	391.176	434.64	478.104	521.568
7.443	346.879	390.239	433.598	476.958	520.318
7.444	346.047	389.303	432.559	475.815	519.071
7.445	345.218	388.371	431.523	474.675	517.827
7.446	344.391	387.44	430.489	473.538	516.587
7.447	343.566	386.512	429.458	472.403	515.349
7.448	342.743	385.586	428.429	471.272	514.115
7.449	341.922	384.662	427.403	470.143	512.883
7.45	341.103	383.741	426.379	469.017	511.655
7.451	340.286	382.822	425.358	467.894	510.429
7.452	339.471	381.905	424.339	466.773	509.207
7.453	338.659	380.991	423.323	465.656	507.988
7.454	337.848	380.079	422.31	464.541	506.772
7.455	337.039	379.169	421.299	463.429	505.559
7.456	336.232	378.261	420.29	462.319	504.348
7.457	335.428	377.356	419.284	461.213	503.141
7.458	334.625	376.453	418.281	460.109	501.937
7.459	333.824	375.552	417.28	459.008	500.736
7.46	333.025	374.653	416.282	457.91	499.538
7.461	332.228	373.757	415.286	456.814	498.343
7.462	331.434	372.863	414.292	455.721	497.15
7.463	330.641	371.971	413.301	454.631	495.961
7.464	329.85	371.081	412.312	453.544	494.775
7.465	329.061	370.194	411.326	452.459	493.591
7.466	328.274	369.308	410.343	451.377	492.411
7.467	327.489	368.425	409.361	450.297	491.234
7.468	326.706	367.544	408.382	449.221	490.059
7.469	325.925	366.665	407.406	448.147	488.887
7.47	325.146	365.789	406.432	447.075	487.719
7.471	324.368	364.915	405.461	446.007	486.553
7.472	323.593	364.042	404.491	444.941	485.39
7.473	322.82	363.172	403.525	443.877	484.23
7.474	322.048	362.304	402.56	442.816	483.072
7.475	321.279	361.439	401.598	441.758	481.918
7.476	320.511	360.575	400.639	440.703	480.767
7.477	319.745	359.714	399.682	439.65	479.618
7.478	318.982	358.854	398.727	438.6	478.472
7.479	318.22	357.997	397.774	437.552	477.329
7.48	317.459	357.142	396.824	436.507	476.189
7.481	316.701	356.289	395.877	435.464	475.052
7.482	315.945	355.438	394.931	434.424	473.917
7.483	315.191	354.589	393.988	433.387	472.786
7.484	314.438	353.743	393.047	432.352	471.657
7.485	313.687	352.898	392.109	431.32	470.531
7.486	312.938	352.056	391.173	430.29	469.408
7.487	312.191	351.215	390.239	429.263	468.287
7.488	311.446	350.377	389.308	428.239	467.169
7.489	310.703	349.541	388.379	427.217	466.054
7.49	309.962	348.707	387.452	426.197	464.942
7.491	309.222	347.875	386.527	425.18	463.833
7.492	308.484	347.045	385.605	424.166	462.726
7.493	307.748	346.217	384.685	423.154	461.622
7.494	307.014	345.391	383.767	422.144	460.521
7.495	306.282	344.567	382.852	421.137	459.422
7.496	305.551	343.745	381.939	420.133	458.327
7.497	304.822	342.925	381.028	419.131	457.233
7.498	304.095	342.107	380.119	418.131	456.143
7.499	303.37	341.292	379.213	417.134	455.055
7.5	302.647	340.478	378.309	416.14	453.97
7.501	301.925	339.666	377.407	415.147	452.888
7.502	301.206	338.856	376.507	414.158	451.808
7.503	300.488	338.049	375.609	413.17	450.731
7.504	299.771	337.243	374.714	412.186	449.657
7.505	299.057	336.439	373.821	411.203	448.585
7.506	298.344	335.637	372.93	410.223	447.516
7.507	297.633	334.837	372.042	409.246	446.45
7.508	296.924	334.04	371.155	408.271	445.386
7.509	296.217	333.244	370.271	407.298	444.325
7.51	295.511	332.45	369.389	406.328	443.266
7.511	294.807	331.658	368.509	405.36	442.21
7.512	294.105	330.868	367.631	404.394	441.157
7.513	293.404	330.08	366.755	403.431	440.106
7.514	292.706	329.294	365.882	402.47	439.058
7.515	292.009	328.51	365.011	401.512	438.013
7.516	291.313	327.727	364.141	400.556	436.97
7.517	290.62	326.947	363.274	399.602	435.929
7.518	289.928	326.169	362.41	398.651	434.892
7.519	289.237	325.392	361.547	397.702	433.856
7.52	288.549	324.618	360.686	396.755	432.824
7.521	287.862	323.845	359.828	395.811	431.793
7.522	287.177	323.074	358.971	394.869	430.766
7.523	286.494	322.305	358.117	393.929	429.741
7.524	285.812	321.538	357.265	392.991	428.718
7.525	285.132	320.773	356.415	392.056	427.698
7.526	284.453	320.01	355.567	391.124	426.68
7.527	283.777	319.249	354.721	390.193	425.665
7.528	283.102	318.489	353.877	389.265	424.653
7.529	282.428	317.732	353.035	388.339	423.642
7.53	281.757	316.976	352.196	387.415	422.635
7.531	281.087	316.222	351.358	386.494	421.63
7.532	280.418	315.47	350.523	385.575	420.627
7.533	279.751	314.72	349.689	384.658	419.627
7.534	279.086	313.972	348.858	383.743	418.629
7.535	278.423	313.225	348.028	382.831	417.634
7.536	277.761	312.481	347.201	381.921	416.641
7.537	277.1	311.738	346.376	381.013	415.651
7.538	276.442	310.997	345.552	380.107	414.663
7.539	275.785	310.258	344.731	379.204	413.677
7.54	275.129	309.521	343.912	378.303	412.694
7.541	274.476	308.785	343.094	377.404	411.713
7.542	273.823	308.051	342.279	376.507	410.735
7.543	273.173	307.319	341.466	375.613	409.759
7.544	272.524	306.589	340.655	374.72	408.786
7.545	271.876	305.861	339.845	373.83	407.815
7.546	271.231	305.134	339.038	372.942	406.846
7.547	270.586	304.41	338.233	372.056	405.879
7.548	269.944	303.687	337.43	371.173	404.915
7.549	269.303	302.965	336.628	370.291	403.954
7.55	268.663	302.246	335.829	369.412	402.995
7.551	268.025	301.528	335.031	368.535	402.038
7.552	267.389	300.812	334.236	367.66	401.083
7.553	266.754	300.098	333.442	366.787	400.131
7.554	266.121	299.386	332.651	365.916	399.181
7.555	265.489	298.675	331.861	365.047	398.233
7.556	264.859	297.966	331.074	364.181	397.288
7.557	264.23	297.259	330.288	363.317	396.345
7.558	263.603	296.554	329.504	362.454	395.405
7.559	262.978	295.85	328.722	361.594	394.466
7.56	262.354	295.148	327.942	360.736	393.53
7.561	261.731	294.448	327.164	359.88	392.597
7.562	261.11	293.749	326.388	359.026	391.665
7.563	260.491	293.052	325.613	358.175	390.736
7.564	259.873	292.357	324.841	357.325	389.809
7.565	259.256	291.663	324.071	356.478	388.885
7.566	258.642	290.972	323.302	355.632	387.962
7.567	258.028	290.282	322.535	354.789	387.042
7.568	257.416	289.593	321.77	353.947	386.124
7.569	256.806	288.907	321.007	353.108	385.209
7.57	256.197	288.222	320.246	352.271	384.295
7.571	255.59	287.538	319.487	351.436	383.384
7.572	254.984	286.857	318.73	350.602	382.475
7.573	254.379	286.177	317.974	349.771	381.569
7.574	253.776	285.498	317.22	348.942	380.664
7.575	253.175	284.822	316.468	348.115	379.762
7.576	252.575	284.147	315.718	347.29	378.862
7.577	251.976	283.473	314.97	346.467	377.964
7.578	251.379	282.801	314.224	345.646	377.069
7.579	250.783	282.131	313.479	344.827	376.175
7.58	250.189	281.463	312.737	344.01	375.284
7.581	249.597	280.796	311.996	343.195	374.395
7.582	249.005	280.131	311.257	342.382	373.508
7.583	248.415	279.467	310.519	341.571	372.623
7.584	247.827	278.805	309.784	340.762	371.741
7.585	247.24	278.145	309.05	339.955	370.86
7.586	246.655	277.486	308.318	339.15	369.982
7.587	246.07	276.829	307.588	338.347	369.106
7.588	245.488	276.174	306.86	337.546	368.232
7.589	244.907	275.52	306.133	336.746	367.36
7.59	244.327	274.868	305.408	335.949	366.49
7.591	243.748	274.217	304.685	335.154	365.622
7.592	243.171	273.568	303.964	334.36	364.757
7.593	242.596	272.92	303.245	333.569	363.893
7.594	242.021	272.274	302.527	332.78	363.032
7.595	241.449	271.63	301.811	331.992	362.173
7.596	240.877	270.987	301.097	331.206	361.316
7.597	240.307	270.346	300.384	330.422	360.461
7.598	239.739	269.706	299.673	329.641	359.608
7.599	239.171	269.068	298.964	328.861	358.757
7.6	238.606	268.431	298.257	328.083	357.908
7.601	238.041	267.796	297.551	327.307	357.062
7.602	237.478	267.163	296.848	326.532	356.217
7.603	236.916	266.531	296.145	325.76	355.374
7.604	236.356	265.9	295.445	324.989	354.534
7.605	235.797	265.272	294.746	324.221	353.695
7.606	235.239	264.644	294.049	323.454	352.859
7.607	234.683	264.018	293.354	322.689	352.025
7.608	234.128	263.394	292.66	321.926	351.192
7.609	233.575	262.771	291.968	321.165	350.362
7.61	233.022	262.15	291.278	320.406	349.534
7.611	232.471	261.53	290.589	319.648	348.707
7.612	231.922	260.912	289.902	318.893	347.883
7.613	231.374	260.295	289.217	318.139	347.061
7.614	230.827	259.68	288.534	317.387	346.24
7.615	230.281	259.067	287.852	316.637	345.422
7.616	229.737	258.454	287.171	315.889	344.606
7.617	229.194	257.844	286.493	315.142	343.791
7.618	228.653	257.234	285.816	314.397	342.979
7.619	228.112	256.627	285.141	313.655	342.169
7.62	227.574	256.02	284.467	312.914	341.36
7.621	227.036	255.415	283.795	312.174	340.554
7.622	226.5	254.812	283.124	311.437	339.749
7.623	225.965	254.21	282.456	310.701	338.947
7.624	225.431	253.61	281.789	309.967	338.146
7.625	224.898	253.011	281.123	309.235	337.348
7.626	224.367	252.413	280.459	308.505	336.551
7.627	223.837	251.817	279.797	307.777	335.756
7.628	223.309	251.223	279.136	307.05	334.963
7.629	222.782	250.629	278.477	306.325	334.173
7.63	222.256	250.038	277.82	305.602	333.384
7.631	221.731	249.447	277.164	304.88	332.596
7.632	221.208	248.859	276.509	304.16	331.811
7.633	220.685	248.271	275.857	303.442	331.028
7.634	220.165	247.685	275.206	302.726	330.247
7.635	219.645	247.1	274.556	302.012	329.467
7.636	219.127	246.517	273.908	301.299	328.69
7.637	218.609	245.936	273.262	300.588	327.914
7.638	218.094	245.355	272.617	299.879	327.14
7.639	217.579	244.776	271.974	299.171	326.368
7.64	217.066	244.199	271.332	298.465	325.598
7.641	216.553	243.623	270.692	297.761	324.83
7.642	216.043	243.048	270.053	297.059	324.064
7.643	215.533	242.475	269.416	296.358	323.299
7.644	215.025	241.903	268.781	295.659	322.537
7.645	214.517	241.332	268.147	294.961	321.776
7.646	214.011	240.763	267.514	294.266	321.017
7.647	213.507	240.195	266.883	293.572	320.26
7.648	213.003	239.629	266.254	292.88	319.505
7.649	212.501	239.064	265.626	292.189	318.752
7.65	212	238.5	265	291.5	318
7.651	211.5	237.938	264.375	290.813	317.25
7.652	211.002	237.377	263.752	290.127	316.502
7.653	210.504	236.817	263.13	289.443	315.756
7.654	210.008	236.259	262.51	288.761	315.012
7.655	209.513	235.702	261.891	288.08	314.269
7.656	209.019	235.146	261.274	287.401	313.529
7.657	208.526	234.592	260.658	286.724	312.79
7.658	208.035	234.039	260.044	286.048	312.053
7.659	207.545	233.488	259.431	285.374	311.317
7.66	207.056	232.938	258.82	284.702	310.584
7.661	206.568	232.389	258.21	284.031	309.852
7.662	206.081	231.841	257.602	283.362	309.122
7.663	205.596	231.295	256.995	282.694	308.394
7.664	205.111	230.75	256.389	282.028	307.667
7.665	204.628	230.207	255.785	281.364	306.942
7.666	204.146	229.665	255.183	280.701	306.219
7.667	203.665	229.124	254.582	280.04	305.498
7.668	203.186	228.584	253.982	279.38	304.779
7.669	202.707	228.046	253.384	278.722	304.061
7.67	202.23	227.509	252.787	278.066	303.345
7.671	201.754	226.973	252.192	277.411	302.631
7.672	201.279	226.439	251.598	276.758	301.918
7.673	200.805	225.905	251.006	276.107	301.207
7.674	200.332	225.374	250.415	275.457	300.498
7.675	199.86	224.843	249.826	274.808	299.791
7.676	199.39	224.314	249.237	274.161	299.085
7.677	198.921	223.786	248.651	273.516	298.381
7.678	198.452	223.259	248.066	272.872	297.679
7.679	197.985	222.734	247.482	272.23	296.978
7.68	197.519	222.209	246.899	271.589	296.279
7.681	197.055	221.686	246.318	270.95	295.582
7.682	196.591	221.165	245.739	270.313	294.886
7.683	196.128	220.644	245.16	269.677	294.193
7.684	195.667	220.125	244.584	269.042	293.5
7.685	195.207	219.607	244.008	268.409	292.81
7.686	194.747	219.091	243.434	267.778	292.121
7.687	194.289	218.575	242.862	267.148	291.434
7.688	193.832	218.061	242.29	266.519	290.748
7.689	193.376	217.548	241.72	265.892	290.064
7.69	192.922	217.037	241.152	265.267	289.382
7.691	192.468	216.526	240.585	264.643	288.702
7.692	192.015	216.017	240.019	264.021	288.023
7.693	191.564	215.509	239.455	263.4	287.345
7.694	191.113	215.002	238.892	262.781	286.67
7.695	190.664	214.497	238.33	262.163	285.996
7.696	190.216	213.993	237.769	261.546	285.323
7.697	189.768	213.489	237.21	260.932	284.653
7.698	189.322	212.988	236.653	260.318	283.983
7.699	188.877	212.487	236.097	259.706	283.316
7.7	188.433	211.987	235.542	259.096	282.65
7.701	187.99	211.489	234.988	258.487	281.986
7.702	187.549	210.992	234.436	257.879	281.323
7.703	187.108	210.496	233.885	257.273	280.662
7.704	186.668	210.002	233.335	256.669	280.002
7.705	186.229	209.508	232.787	256.065	279.344
7.706	185.792	209.016	232.24	255.464	278.688
7.707	185.355	208.525	231.694	254.864	278.033
7.708	184.92	208.035	231.15	254.265	277.38
7.709	184.485	207.546	230.607	253.667	276.728
7.71	184.052	207.059	230.065	253.072	276.078
7.711	183.62	206.572	229.525	252.477	275.43
7.712	183.188	206.087	228.985	251.884	274.783
7.713	182.758	205.603	228.448	251.292	274.137
7.714	182.329	205.12	227.911	250.702	273.493
7.715	181.901	204.638	227.376	250.113	272.851
7.716	181.474	204.158	226.842	249.526	272.21
7.717	181.047	203.678	226.309	248.94	271.571
7.718	180.622	203.2	225.778	248.356	270.933
7.719	180.198	202.723	225.248	247.773	270.297
7.72	179.775	202.247	224.719	247.191	269.663
7.721	179.353	201.772	224.191	246.61	269.03
7.722	178.932	201.299	223.665	246.032	268.398
7.723	178.512	200.826	223.14	245.454	267.768
7.724	178.093	200.355	222.616	244.878	267.14
7.725	177.675	199.884	222.094	244.303	266.513
7.726	177.258	199.415	221.573	243.73	265.887
7.727	176.842	198.947	221.053	243.158	265.263
7.728	176.427	198.48	220.534	242.587	264.641
7.729	176.013	198.015	220.016	242.018	264.02
7.73	175.6	197.55	219.5	241.45	263.4
7.731	175.188	197.086	218.985	240.883	262.782
7.732	174.777	196.624	218.471	240.318	262.165
7.733	174.367	196.163	217.959	239.755	261.55
7.734	173.958	195.703	217.447	239.192	260.937
7.735	173.55	195.244	216.937	238.631	260.325
7.736	173.143	194.786	216.428	238.071	259.714
7.737	172.737	194.329	215.921	237.513	259.105
7.738	172.331	193.873	215.414	236.956	258.497
7.739	171.927	193.418	214.909	236.4	257.891
7.74	171.524	192.965	214.405	235.846	257.286
7.741	171.122	192.512	213.902	235.293	256.683
7.742	170.721	192.061	213.401	234.741	256.081
7.743	170.32	191.61	212.9	234.19	255.48
7.744	169.921	191.161	212.401	233.641	254.881
7.745	169.523	190.713	211.903	233.094	254.284
7.746	169.125	190.266	211.406	232.547	253.688
7.747	168.729	189.82	210.911	232.002	253.093
7.748	168.333	189.375	210.416	231.458	252.5
7.749	167.939	188.931	209.923	230.916	251.908
7.75	167.545	188.488	209.431	230.374	251.318
7.751	167.152	188.046	208.94	229.834	250.728
7.752	166.761	187.606	208.451	229.296	250.141
7.753	166.37	187.166	207.962	228.758	249.555
7.754	165.98	186.727	207.475	228.222	248.97
7.755	165.591	186.29	206.989	227.688	248.387
7.756	165.203	185.853	206.504	227.154	247.805
7.757	164.816	185.418	206.02	226.622	247.224
7.758	164.43	184.984	205.537	226.091	246.645
7.759	164.045	184.55	205.056	225.561	246.067
7.76	163.66	184.118	204.575	225.033	245.49
7.761	163.277	183.687	204.096	224.506	244.915
7.762	162.894	183.256	203.618	223.98	244.342
7.763	162.513	182.827	203.141	223.455	243.769
7.764	162.132	182.399	202.665	222.932	243.199
7.765	161.753	181.972	202.191	222.41	242.629
7.766	161.374	181.546	201.717	221.889	242.061
7.767	160.996	181.12	201.245	221.369	241.494
7.768	160.619	180.696	200.774	220.851	240.928
7.769	160.243	180.273	200.304	220.334	240.364
7.77	159.868	179.851	199.835	219.818	239.802
7.771	159.493	179.43	199.367	219.303	239.24
7.772	159.12	179.01	198.9	218.79	238.68
7.773	158.748	178.591	198.434	218.278	238.121
7.774	158.376	178.173	197.97	217.767	237.564
7.775	158.005	177.756	197.507	217.257	237.008
7.776	157.635	177.34	197.044	216.749	236.453
7.777	157.266	176.925	196.583	216.241	235.9
7.778	156.898	176.511	196.123	215.735	235.348
7.779	156.531	176.098	195.664	215.23	234.797
7.78	156.165	175.686	195.206	214.727	234.247
7.781	155.8	175.274	194.749	214.224	233.699
7.782	155.435	174.864	194.294	213.723	233.152
7.783	155.071	174.455	193.839	213.223	232.607
7.784	154.708	174.047	193.386	212.724	232.063
7.785	154.347	173.64	192.933	212.226	231.52
7.786	153.985	173.234	192.482	211.73	230.978
7.787	153.625	172.828	192.032	211.235	230.438
7.788	153.266	172.424	191.582	210.741	229.899
7.789	152.907	172.021	191.134	210.248	229.361
7.79	152.55	171.619	190.687	209.756	228.825
7.791	152.193	171.217	190.241	209.265	228.29
7.792	151.837	170.817	189.796	208.776	227.756
7.793	151.482	170.417	189.353	208.288	227.223
7.794	151.128	170.019	188.91	207.801	226.692
7.795	150.774	169.621	188.468	207.315	226.162
7.796	150.422	169.225	188.027	206.83	225.633
7.797	150.07	168.829	187.588	206.346	225.105
7.798	149.719	168.434	187.149	205.864	224.579
7.799	149.369	168.04	186.712	205.383	224.054
7.8	149.02	167.648	186.275	204.903	223.53
7.801	148.672	167.256	185.84	204.424	223.008
7.802	148.324	166.865	185.405	203.946	222.486
7.803	147.978	166.475	184.972	203.469	221.966
7.804	147.632	166.086	184.54	202.994	221.448
7.805	147.287	165.698	184.108	202.519	220.93
7.806	146.942	165.31	183.678	202.046	220.414
7.807	146.599	164.924	183.249	201.574	219.899
7.808	146.257	164.539	182.821	201.103	219.385
7.809	145.915	164.154	182.393	200.633	218.872
7.81	145.574	163.771	181.967	200.164	218.361
7.811	145.234	163.388	181.542	199.696	217.851
7.812	144.894	163.006	181.118	199.23	217.342
7.813	144.556	162.625	180.695	198.764	216.834
7.814	144.218	162.246	180.273	198.3	216.327
7.815	143.881	161.867	179.852	197.837	215.822
7.816	143.545	161.488	179.432	197.375	215.318
7.817	143.21	161.111	179.012	196.914	214.815
7.818	142.876	160.735	178.594	196.454	214.313
7.819	142.542	160.36	178.177	195.995	213.813
7.82	142.209	159.985	177.761	195.537	213.313
7.821	141.877	159.611	177.346	195.081	212.815
7.822	141.546	159.239	176.932	194.625	212.318
7.823	141.215	158.867	176.519	194.171	211.823
7.824	140.885	158.496	176.107	193.717	211.328
7.825	140.556	158.126	175.695	193.265	210.835
7.826	140.228	157.757	175.285	192.814	210.342
7.827	139.901	157.388	174.876	192.364	209.851
7.828	139.574	157.021	174.468	191.915	209.361
7.829	139.248	156.654	174.061	191.467	208.873
7.83	138.923	156.289	173.654	191.02	208.385
7.831	138.599	155.924	173.249	190.574	207.899
7.832	138.276	155.56	172.845	190.129	207.413
7.833	137.953	155.197	172.441	189.685	206.929
7.834	137.631	154.835	172.039	189.243	206.446
7.835	137.31	154.473	171.637	188.801	205.965
7.836	136.989	154.113	171.237	188.36	205.484
7.837	136.67	153.753	170.837	187.921	205.005
7.838	136.351	153.395	170.438	187.482	204.526
7.839	136.033	153.037	170.041	187.045	204.049
7.84	135.715	152.68	169.644	186.609	203.573
7.841	135.399	152.323	169.248	186.173	203.098
7.842	135.083	151.968	168.853	185.739	202.624
7.843	134.768	151.614	168.46	185.306	202.152
7.844	134.453	151.26	168.067	184.873	201.68
7.845	134.14	150.907	167.675	184.442	201.21
7.846	133.827	150.555	167.284	184.012	200.74
7.847	133.515	150.204	166.893	183.583	200.272
7.848	133.203	149.854	166.504	183.155	199.805
7.849	132.893	149.504	166.116	182.727	199.339
7.85	132.583	149.156	165.728	182.301	198.874
7.851	132.274	148.808	165.342	181.876	198.41
7.852	131.965	148.461	164.956	181.452	197.948
7.853	131.657	148.115	164.572	181.029	197.486
7.854	131.35	147.769	164.188	180.607	197.026
7.855	131.044	147.425	163.805	180.186	196.566
7.856	130.739	147.081	163.423	179.766	196.108
7.857	130.434	146.738	163.042	179.347	195.651
7.858	130.13	146.396	162.662	178.929	195.195
7.859	129.827	146.055	162.283	178.511	194.74
7.86	129.524	145.714	161.905	178.095	194.286
7.861	129.222	145.375	161.528	177.68	193.833
7.862	128.921	145.036	161.151	177.266	193.381
7.863	128.62	144.698	160.775	176.853	192.931
7.864	128.321	144.361	160.401	176.441	192.481
7.865	128.022	144.024	160.027	176.03	192.032
7.866	127.723	143.689	159.654	175.62	191.585
7.867	127.426	143.354	159.282	175.21	191.138
7.868	127.129	143.02	158.911	174.802	190.693
7.869	126.833	142.687	158.541	174.395	190.249
7.87	126.537	142.354	158.171	173.988	189.806
7.871	126.242	142.023	157.803	173.583	189.363
7.872	125.948	141.692	157.435	173.179	188.922
7.873	125.655	141.362	157.068	172.775	188.482
7.874	125.362	141.032	156.703	172.373	188.043
7.875	125.07	140.704	156.338	171.971	187.605
7.876	124.779	140.376	155.973	171.571	187.168
7.877	124.488	140.049	155.61	171.171	186.732
7.878	124.198	139.723	155.248	170.772	186.297
7.879	123.909	139.398	154.886	170.375	185.863
7.88	123.62	139.073	154.525	169.978	185.431
7.881	123.332	138.749	154.166	169.582	184.999
7.882	123.045	138.426	153.807	169.187	184.568
7.883	122.759	138.104	153.448	168.793	184.138
7.884	122.473	137.782	153.091	168.4	183.709
7.885	122.188	137.461	152.735	168.008	183.282
7.886	121.903	137.141	152.379	167.617	182.855
7.887	121.62	136.822	152.024	167.227	182.429
7.888	121.336	136.503	151.671	166.838	182.005
7.889	121.054	136.186	151.317	166.449	181.581
7.89	120.772	135.869	150.965	166.062	181.158
7.891	120.491	135.552	150.614	165.675	180.737
7.892	120.211	135.237	150.263	165.29	180.316
7.893	119.931	134.922	149.914	164.905	179.896
7.894	119.652	134.608	149.565	164.521	179.478
7.895	119.373	134.295	149.217	164.138	179.06
7.896	119.095	133.982	148.869	163.756	178.643
7.897	118.818	133.671	148.523	163.375	178.227
7.898	118.542	133.36	148.177	162.995	177.813
7.899	118.266	133.049	147.833	162.616	177.399
7.9	117.991	132.74	147.489	162.237	176.986
