# Supplementary material for: A minimal ion–chemistry model for predicting benign paroxysmal positional vertigo risk based on endolymphatic calcium and pH
Source: Front Neurol. 2025 Oct 23;16:1690931. doi: 10.3389/fneur.2025.1690931 (PMC12590773; doi:10.3389/fneur.2025.1690931)
Supplement: Supplementary file 11 [file Table_7.xlsx]

## Sheet: Sheet1
pH	CaCrit_uM_T35C	CaCrit_uM_T37C	CaCrit_uM_T39C
7.4	503.565	480.827	459.033
7.401	502.35	479.67	457.931
7.402	501.137	478.516	456.832
7.403	499.928	477.365	455.736
7.404	498.721	476.216	454.643
7.405	497.518	475.071	453.553
7.406	496.317	473.928	452.465
7.407	495.12	472.788	451.38
7.408	493.926	471.651	450.297
7.409	492.734	470.517	449.218
7.41	491.546	469.386	448.141
7.411	490.36	468.257	447.067
7.412	489.178	467.132	445.995
7.413	487.999	466.009	444.926
7.414	486.822	464.889	443.86
7.415	485.649	463.772	442.796
7.416	484.478	462.657	441.735
7.417	483.311	461.546	440.677
7.418	482.146	460.437	439.621
7.419	480.984	459.331	438.568
7.42	479.826	458.227	437.518
7.421	478.67	457.127	436.47
7.422	477.517	456.029	435.424
7.423	476.367	454.934	434.382
7.424	475.22	453.842	433.342
7.425	474.075	452.752	432.304
7.426	472.934	451.665	431.269
7.427	471.795	450.581	430.237
7.428	470.66	449.5	429.207
7.429	469.527	448.421	428.18
7.43	468.397	447.345	427.156
7.431	467.27	446.272	426.134
7.432	466.145	445.201	425.114
7.433	465.024	444.133	424.097
7.434	463.905	443.068	423.083
7.435	462.789	442.005	422.071
7.436	461.676	440.945	421.061
7.437	460.566	439.888	420.054
7.438	459.458	438.833	419.05
7.439	458.354	437.781	418.048
7.44	457.252	436.731	417.048
7.441	456.152	435.684	416.051
7.442	455.056	434.64	415.057
7.443	453.962	433.598	414.065
7.444	452.871	432.559	413.075
7.445	451.783	431.523	412.088
7.446	450.697	430.489	411.103
7.447	449.614	429.458	410.121
7.448	448.534	428.429	409.141
7.449	447.457	427.403	408.164
7.45	446.382	426.379	407.189
7.451	445.31	425.358	406.216
7.452	444.241	424.339	405.246
7.453	443.174	423.323	404.279
7.454	442.11	422.31	403.313
7.455	441.049	421.299	402.35
7.456	439.99	420.29	401.39
7.457	438.934	419.284	400.431
7.458	437.881	418.281	399.476
7.459	436.83	417.28	398.522
7.46	435.782	416.282	397.571
7.461	434.736	415.286	396.622
7.462	433.693	414.292	395.676
7.463	432.653	413.301	394.732
7.464	431.615	412.312	393.79
7.465	430.58	411.326	392.851
7.466	429.548	410.343	391.914
7.467	428.518	409.361	390.979
7.468	427.49	408.382	390.046
7.469	426.465	407.406	389.116
7.47	425.443	406.432	388.188
7.471	424.423	405.461	387.263
7.472	423.406	404.491	386.34
7.473	422.391	403.525	385.419
7.474	421.379	402.56	384.5
7.475	420.37	401.598	383.583
7.476	419.362	400.639	382.669
7.477	418.358	399.682	381.757
7.478	417.356	398.727	380.848
7.479	416.356	397.774	379.94
7.48	415.359	396.824	379.035
7.481	414.364	395.877	378.132
7.482	413.372	394.931	377.231
7.483	412.382	393.988	376.333
7.484	411.395	393.047	375.436
7.485	410.41	392.109	374.542
7.486	409.428	391.173	373.65
7.487	408.448	390.239	372.761
7.488	407.471	389.308	371.873
7.489	406.496	388.379	370.988
7.49	405.523	387.452	370.105
7.491	404.553	386.527	369.224
7.492	403.585	385.605	368.345
7.493	402.62	384.685	367.468
7.494	401.657	383.767	366.594
7.495	400.696	382.852	365.721
7.496	399.738	381.939	364.851
7.497	398.782	381.028	363.983
7.498	397.829	380.119	363.117
7.499	396.878	379.213	362.253
7.5	395.929	378.309	361.392
7.501	394.983	377.407	360.532
7.502	394.038	376.507	359.675
7.503	393.097	375.609	358.819
7.504	392.157	374.714	357.966
7.505	391.22	373.821	357.115
7.506	390.286	372.93	356.266
7.507	389.353	372.042	355.419
7.508	388.423	371.155	354.574
7.509	387.495	370.271	353.731
7.51	386.57	369.389	352.891
7.511	385.647	368.509	352.052
7.512	384.726	367.631	351.216
7.513	383.807	366.755	350.381
7.514	382.891	365.882	349.548
7.515	381.977	365.011	348.718
7.516	381.065	364.141	347.89
7.517	380.156	363.274	347.063
7.518	379.248	362.41	346.239
7.519	378.343	361.547	345.417
7.52	377.44	360.686	344.596
7.521	376.54	359.828	343.778
7.522	375.641	358.971	342.962
7.523	374.745	358.117	342.147
7.524	373.851	357.265	341.335
7.525	372.96	356.415	340.525
7.526	372.07	355.567	339.716
7.527	371.183	354.721	338.91
7.528	370.298	353.877	338.106
7.529	369.415	353.035	337.303
7.53	368.534	352.196	336.503
7.531	367.655	351.358	335.704
7.532	366.779	350.523	334.908
7.533	365.905	349.689	334.113
7.534	365.033	348.858	333.321
7.535	364.163	348.028	332.53
7.536	363.295	347.201	331.741
7.537	362.429	346.376	330.954
7.538	361.566	345.552	330.17
7.539	360.704	344.731	329.387
7.54	359.845	343.912	328.606
7.541	358.988	343.094	327.826
7.542	358.133	342.279	327.049
7.543	357.28	341.466	326.274
7.544	356.429	340.655	325.5
7.545	355.581	339.845	324.729
7.546	354.734	339.038	323.959
7.547	353.889	338.233	323.191
7.548	353.047	337.43	322.425
7.549	352.207	336.628	321.661
7.55	351.368	335.829	320.899
7.551	350.532	335.031	320.139
7.552	349.698	334.236	319.381
7.553	348.866	333.442	318.624
7.554	348.035	332.651	317.869
7.555	347.207	331.861	317.116
7.556	346.381	331.074	316.365
7.557	345.557	330.288	315.616
7.558	344.735	329.504	314.869
7.559	343.916	328.722	314.123
7.56	343.098	327.942	313.379
7.561	342.282	327.164	312.637
7.562	341.468	326.388	311.897
7.563	340.656	325.613	311.159
7.564	339.846	324.841	310.422
7.565	339.038	324.071	309.687
7.566	338.232	323.302	308.955
7.567	337.428	322.535	308.223
7.568	336.626	321.77	307.494
7.569	335.826	321.007	306.766
7.57	335.028	320.246	306.041
7.571	334.232	319.487	305.316
7.572	333.438	318.73	304.594
7.573	332.646	317.974	303.874
7.574	331.856	317.22	303.155
7.575	331.067	316.468	302.438
7.576	330.281	315.718	301.723
7.577	329.497	314.97	301.009
7.578	328.714	314.224	300.297
7.579	327.933	313.479	299.587
7.58	327.155	312.737	298.879
7.581	326.378	311.996	298.172
7.582	325.603	311.257	297.467
7.583	324.83	310.519	296.764
7.584	324.059	309.784	296.063
7.585	323.29	309.05	295.363
7.586	322.523	308.318	294.665
7.587	321.757	307.588	293.968
7.588	320.994	306.86	293.274
7.589	320.232	306.133	292.581
7.59	319.472	305.408	291.889
7.591	318.714	304.685	291.2
7.592	317.958	303.964	290.512
7.593	317.204	303.245	289.826
7.594	316.452	302.527	289.141
7.595	315.701	301.811	288.458
7.596	314.952	301.097	287.777
7.597	314.206	300.384	287.097
7.598	313.46	299.673	286.419
7.599	312.717	298.964	285.743
7.6	311.976	298.257	285.068
7.601	311.236	297.551	284.395
7.602	310.498	296.848	283.724
7.603	309.762	296.145	283.054
7.604	309.028	295.445	282.386
7.605	308.296	294.746	281.719
7.606	307.565	294.049	281.054
7.607	306.837	293.354	280.391
7.608	306.109	292.66	279.729
7.609	305.384	291.968	279.069
7.61	304.661	291.278	278.41
7.611	303.939	290.589	277.754
7.612	303.219	289.902	277.098
7.613	302.501	289.217	276.445
7.614	301.784	288.534	275.792
7.615	301.07	287.852	275.142
7.616	300.357	287.171	274.493
7.617	299.646	286.493	273.846
7.618	298.936	285.816	273.2
7.619	298.228	285.141	272.555
7.62	297.522	284.467	271.913
7.621	296.818	283.795	271.272
7.622	296.116	283.124	270.632
7.623	295.415	282.456	269.994
7.624	294.716	281.789	269.357
7.625	294.018	281.123	268.722
7.626	293.322	280.459	268.089
7.627	292.628	279.797	267.457
7.628	291.936	279.136	266.827
7.629	291.245	278.477	266.198
7.63	290.556	277.82	265.571
7.631	289.869	277.164	264.945
7.632	289.183	276.509	264.321
7.633	288.499	275.857	263.698
7.634	287.817	275.206	263.076
7.635	287.136	274.556	262.457
7.636	286.457	273.908	261.838
7.637	285.78	273.262	261.222
7.638	285.104	272.617	260.606
7.639	284.43	271.974	259.993
7.64	283.758	271.332	259.38
7.641	283.087	270.692	258.769
7.642	282.418	270.053	258.16
7.643	281.751	269.416	257.552
7.644	281.085	268.781	256.946
7.645	280.421	268.147	256.341
7.646	279.758	267.514	255.737
7.647	279.097	266.883	255.135
7.648	278.438	266.254	254.535
7.649	277.78	265.626	253.936
7.65	277.123	265	253.338
7.651	276.469	264.375	252.742
7.652	275.816	263.752	252.147
7.653	275.164	263.13	251.554
7.654	274.515	262.51	250.962
7.655	273.866	261.891	250.371
7.656	273.22	261.274	249.782
7.657	272.574	260.658	249.195
7.658	271.931	260.044	248.608
7.659	271.289	259.431	248.023
7.66	270.648	258.82	247.44
7.661	270.01	258.21	246.858
7.662	269.372	257.602	246.278
7.663	268.736	256.995	245.698
7.664	268.102	256.389	245.121
7.665	267.469	255.785	244.544
7.666	266.838	255.183	243.969
7.667	266.209	254.582	243.395
7.668	265.581	253.982	242.823
7.669	264.954	253.384	242.252
7.67	264.329	252.787	241.683
7.671	263.705	252.192	241.115
7.672	263.083	251.598	240.548
7.673	262.463	251.006	239.983
7.674	261.844	250.415	239.419
7.675	261.226	249.826	238.856
7.676	260.61	249.237	238.295
7.677	259.996	248.651	237.735
7.678	259.383	248.066	237.176
7.679	258.771	247.482	236.619
7.68	258.161	246.899	236.063
7.681	257.552	246.318	235.508
7.682	256.945	245.739	234.955
7.683	256.34	245.16	234.403
7.684	255.735	244.584	233.853
7.685	255.133	244.008	233.303
7.686	254.531	243.434	232.755
7.687	253.932	242.862	232.209
7.688	253.333	242.29	231.663
7.689	252.736	241.72	231.12
7.69	252.141	241.152	230.577
7.691	251.547	240.585	230.035
7.692	250.954	240.019	229.495
7.693	250.363	239.455	228.957
7.694	249.773	238.892	228.419
7.695	249.185	238.33	227.883
7.696	248.598	237.769	227.348
7.697	248.013	237.21	226.814
7.698	247.429	236.653	226.282
7.699	246.846	236.097	225.751
7.7	246.265	235.542	225.221
7.701	245.685	234.988	224.693
7.702	245.106	234.436	224.165
7.703	244.529	233.885	223.64
7.704	243.954	233.335	223.115
7.705	243.38	232.787	222.591
7.706	242.807	232.24	222.069
7.707	242.235	231.694	221.548
7.708	241.665	231.15	221.029
7.709	241.097	230.607	220.51
7.71	240.529	230.065	219.993
7.711	239.963	229.525	219.477
7.712	239.399	228.985	218.962
7.713	238.835	228.448	218.449
7.714	238.274	227.911	217.937
7.715	237.713	227.376	217.426
7.716	237.154	226.842	216.916
7.717	236.596	226.309	216.407
7.718	236.04	225.778	215.9
7.719	235.484	225.248	215.394
7.72	234.931	224.719	214.889
7.721	234.378	224.191	214.385
7.722	233.827	223.665	213.883
7.723	233.277	223.14	213.381
7.724	232.729	222.616	212.881
7.725	232.182	222.094	212.382
7.726	231.636	221.573	211.885
7.727	231.091	221.053	211.388
7.728	230.548	220.534	210.893
7.729	230.006	220.016	210.399
7.73	229.466	219.5	209.906
7.731	228.926	218.985	209.414
7.732	228.388	218.471	208.923
7.733	227.852	217.959	208.434
7.734	227.316	217.447	207.946
7.735	226.782	216.937	207.459
7.736	226.249	216.428	206.973
7.737	225.718	215.921	206.488
7.738	225.188	215.414	206.005
7.739	224.659	214.909	205.522
7.74	224.131	214.405	205.041
7.741	223.605	213.902	204.561
7.742	223.079	213.401	204.082
7.743	222.556	212.9	203.604
7.744	222.033	212.401	203.127
7.745	221.512	211.903	202.652
7.746	220.991	211.406	202.177
7.747	220.473	210.911	201.704
7.748	219.955	210.416	201.232
7.749	219.439	209.923	200.761
7.75	218.923	209.431	200.291
7.751	218.41	208.94	199.823
7.752	217.897	208.451	199.355
7.753	217.385	207.962	198.888
7.754	216.875	207.475	198.423
7.755	216.366	206.989	197.959
7.756	215.859	206.504	197.496
7.757	215.352	206.02	197.034
7.758	214.847	205.537	196.573
7.759	214.343	205.056	196.113
7.76	213.84	204.575	195.654
7.761	213.338	204.096	195.196
7.762	212.838	203.618	194.74
7.763	212.338	203.141	194.284
7.764	211.84	202.665	193.83
7.765	211.343	202.191	193.377
7.766	210.848	201.717	192.924
7.767	210.353	201.245	192.473
7.768	209.86	200.774	192.023
7.769	209.368	200.304	191.574
7.77	208.877	199.835	191.126
7.771	208.387	199.367	190.68
7.772	207.899	198.9	190.234
7.773	207.411	198.434	189.789
7.774	206.925	197.97	189.345
7.775	206.44	197.507	188.903
7.776	205.956	197.044	188.461
7.777	205.473	196.583	188.021
7.778	204.992	196.123	187.581
7.779	204.511	195.664	187.143
7.78	204.032	195.206	186.706
7.781	203.554	194.749	186.269
7.782	203.077	194.294	185.834
7.783	202.601	193.839	185.4
7.784	202.126	193.386	184.967
7.785	201.653	192.933	184.535
7.786	201.18	192.482	184.104
7.787	200.709	192.032	183.674
7.788	200.239	191.582	183.244
7.789	199.77	191.134	182.816
7.79	199.302	190.687	182.389
7.791	198.835	190.241	181.963
7.792	198.369	189.796	181.538
7.793	197.905	189.353	181.115
7.794	197.441	188.91	180.692
7.795	196.979	188.468	180.27
7.796	196.518	188.027	179.849
7.797	196.058	187.588	179.429
7.798	195.599	187.149	179.01
7.799	195.141	186.712	178.592
7.8	194.684	186.275	178.175
7.801	194.228	185.84	177.759
7.802	193.773	185.405	177.344
7.803	193.32	184.972	176.93
7.804	192.867	184.54	176.517
7.805	192.416	184.108	176.105
7.806	191.966	183.678	175.694
7.807	191.517	183.249	175.284
7.808	191.068	182.821	174.875
7.809	190.621	182.393	174.467
7.81	190.175	181.967	174.06
7.811	189.73	181.542	173.654
7.812	189.286	181.118	173.248
7.813	188.844	180.695	172.844
7.814	188.402	180.273	172.441
7.815	187.961	179.852	172.039
7.816	187.522	179.432	171.637
7.817	187.083	179.012	171.237
7.818	186.645	178.594	170.838
7.819	186.209	178.177	170.439
7.82	185.773	177.761	170.042
7.821	185.339	177.346	169.645
7.822	184.906	176.932	169.249
7.823	184.473	176.519	168.855
7.824	184.042	176.107	168.461
7.825	183.612	175.695	168.068
7.826	183.182	175.285	167.676
7.827	182.754	174.876	167.285
7.828	182.327	174.468	166.895
7.829	181.901	174.061	166.506
7.83	181.476	173.654	166.118
7.831	181.051	173.249	165.731
7.832	180.628	172.845	165.344
7.833	180.206	172.441	164.959
7.834	179.785	172.039	164.574
7.835	179.365	171.637	164.191
7.836	178.946	171.237	163.808
7.837	178.528	170.837	163.426
7.838	178.111	170.438	163.046
7.839	177.695	170.041	162.666
7.84	177.279	169.644	162.287
7.841	176.865	169.248	161.908
7.842	176.452	168.853	161.531
7.843	176.04	168.46	161.155
7.844	175.629	168.067	160.779
7.845	175.219	167.675	160.405
7.846	174.809	167.284	160.031
7.847	174.401	166.893	159.658
7.848	173.994	166.504	159.286
7.849	173.588	166.116	158.915
7.85	173.182	165.728	158.545
7.851	172.778	165.342	158.176
7.852	172.374	164.956	157.808
7.853	171.972	164.572	157.44
7.854	171.571	164.188	157.073
7.855	171.17	163.805	156.708
7.856	170.77	163.423	156.343
7.857	170.372	163.042	155.979
7.858	169.974	162.662	155.616
7.859	169.577	162.283	155.253
7.86	169.182	161.905	154.892
7.861	168.787	161.528	154.531
7.862	168.393	161.151	154.171
7.863	168	160.775	153.813
7.864	167.608	160.401	153.455
7.865	167.217	160.027	153.097
7.866	166.827	159.654	152.741
7.867	166.438	159.282	152.386
7.868	166.049	158.911	152.031
7.869	165.662	158.541	151.677
7.87	165.275	158.171	151.324
7.871	164.89	157.803	150.972
7.872	164.505	157.435	150.621
7.873	164.122	157.068	150.27
7.874	163.739	156.703	149.921
7.875	163.357	156.338	149.572
7.876	162.976	155.973	149.224
7.877	162.596	155.61	148.877
7.878	162.217	155.248	148.53
7.879	161.839	154.886	148.185
7.88	161.461	154.525	147.84
7.881	161.085	154.166	147.496
7.882	160.709	153.807	147.153
7.883	160.335	153.448	146.811
7.884	159.961	153.091	146.469
7.885	159.588	152.735	146.129
7.886	159.216	152.379	145.789
7.887	158.845	152.024	145.45
7.888	158.475	151.671	145.112
7.889	158.105	151.317	144.774
7.89	157.737	150.965	144.438
7.891	157.369	150.614	144.102
7.892	157.002	150.263	143.767
7.893	156.637	149.914	143.433
7.894	156.272	149.565	143.099
7.895	155.908	149.217	142.767
7.896	155.544	148.869	142.435
7.897	155.182	148.523	142.104
7.898	154.82	148.177	141.773
7.899	154.46	147.833	141.444
7.9	154.1	147.489	141.115
