# Supplementary material for: A minimal ion–chemistry model for predicting benign paroxysmal positional vertigo risk based on endolymphatic calcium and pH
Source: Front Neurol. 2025 Oct 23;16:1690931. doi: 10.3389/fneur.2025.1690931 (PMC12590773; doi:10.3389/fneur.2025.1690931)
Supplement: Supplementary file 12 [file Data_Sheet_1.zip › make_Figure1_centerOmega_right0p1cm.py]

import numpy as np
import matplotlib.pyplot as plt

pK1, pK2 = 6.1, 10.3
K1, K2 = 10**(-pK1), 10**(-pK2)
Ksp = 4.47e-09

def alpha2_for_pH(pH_vals):
    H = 10**(-pH_vals)
    return (K1 * K2 / (H**2)) / (1 + K1/H + (K1*K2)/(H**2))

pH_cal = 7.65
alpha2_cal = alpha2_for_pH(np.array([pH_cal]))[0]
Ccrit_target_M = 0.000265
CT = Ksp / (Ccrit_target_M * alpha2_cal)

pH_min, pH_max = 7.5, 7.8
Ca_min, Ca_max = 200.0, 350.0
pH_vals = np.linspace(pH_min, pH_max, 301)
Ca_uM_vals = np.linspace(Ca_min, Ca_max, 301)
PP, CC = np.meshgrid(pH_vals, Ca_uM_vals)

alpha2 = alpha2_for_pH(PP)
Ccrit_uM = (Ksp / (alpha2 * CT)) * 1e6
sigma_uM = 80.0
r = 1.0 / (1.0 + np.exp((CC - Ccrit_uM) / sigma_uM))

fig, ax = plt.subplots(figsize=(6.0, 4.8))
levels = np.linspace(0.0, 1.0, 21)
cn = ax.contourf(PP, CC, r, levels=levels)

ticks = np.concatenate(([0.0], np.arange(0.1, 1.01, 0.1)))
cb = fig.colorbar(cn, ax=ax, ticks=ticks)
cb.set_label("Predicted BPPV risk (Relative)")
cb.set_ticklabels([f"{t:.1f}" for t in ticks])

boundary = (Ksp / (alpha2_for_pH(pH_vals) * CT)) * 1e6
ax.plot(pH_vals, boundary, color="white", linewidth=2.2)

x_center = (pH_min + pH_max) / 2.0
y_center = (Ca_min + Ca_max) / 2.0

offset_pts = 0.1 / 2.54 * 72.0  # 0.1 cm to points
ax.annotate(r"$\Omega=1$", xy=(x_center, y_center), xycoords="data",
            xytext=(offset_pts, 0), textcoords="offset points",
            color="white", ha="center", va="center")

ax.set_xlabel("pH")
ax.set_ylabel("[Ca$^{2+}$] (μM)")
ax.set_xlim(pH_min, pH_max)
ax.set_ylim(Ca_min, Ca_max)
ax.grid(False)

fig.savefig("Figure1_BPPV_risk_centerOmega_right0p1cm_600dpi.tif", dpi=600, format="tif", bbox_inches="tight")
