# Supplementary material for: A minimal ion–chemistry model for predicting benign paroxysmal positional vertigo risk based on endolymphatic calcium and pH
Source: Front Neurol. 2025 Oct 23;16:1690931. doi: 10.3389/fneur.2025.1690931 (PMC12590773; doi:10.3389/fneur.2025.1690931)
Supplement: Supplementary file 12 [file Data_Sheet_1.zip › README_autogen.md]

# Fig1_code — Reproducibility Package (sanitized)

This is a sanitized export of the uploaded archive.
- No passwords, no nested archives added.
- We did not modify code contents, but we scanned for potentially unsafe calls to help avoid false virus flags and ensure offline reproducibility.

## How to run (template)
1. Use Python 3.10+ offline.
2. Install dependencies listed in `requirements.txt` if present. If not provided, start with `numpy`, `pandas`, `matplotlib`.
3. Run the main script or notebook noted by the author.

## Scanner flags summary
- None.

## Notes
If your system still flags this package, we can split data (CSV-only) and code into separate zips, or comment out flagged calls.
