# Supplementary material for: A minimal ion–chemistry model for predicting benign paroxysmal positional vertigo risk based on endolymphatic calcium and pH
Source: Front Neurol. 2025 Oct 23;16:1690931. doi: 10.3389/fneur.2025.1690931 (PMC12590773; doi:10.3389/fneur.2025.1690931)
Supplement: Supplementary file 12 [file Data_Sheet_1.zip › manifest.csv]

bundle	path	ext	size_bytes	sha256	kind	suspicious_patterns
Fig1_code	make_Figure1_centerOmega_right0p1cm.py	.py	1668	e2d9515952e500a0af7194a73c166abbce440f4e4ed67acb8f27387c53f54fdb	code
