# Supplementary material for: A minimal ion–chemistry model for predicting benign paroxysmal positional vertigo risk based on endolymphatic calcium and pH
Source: Front Neurol. 2025 Oct 23;16:1690931. doi: 10.3389/fneur.2025.1690931 (PMC12590773; doi:10.3389/fneur.2025.1690931)
Supplement: Supplementary file 13 [file Data_Sheet_2.zip]

Archive with 6 entries (6 files):
- README.md
- requirements.txt
- outputs/Figure2_equal30_monoinc80_edgewhite_R068.tif
- outputs/Figure2_equal30_monoinc80_edgewhite_R068_labeled.tif
- data/UnderlyingData_Fig2_equal30_monoinc80_edgewhite_R068.xlsx
- scripts/plot_from_excel_edgewhite_R068.py
