# Supplementary material for: A minimal ion–chemistry model for predicting benign paroxysmal positional vertigo risk based on endolymphatic calcium and pH
Source: Front Neurol. 2025 Oct 23;16:1690931. doi: 10.3389/fneur.2025.1690931 (PMC12590773; doi:10.3389/fneur.2025.1690931)
Supplement: Supplementary file 13 [file Data_Sheet_2.zip › README.md]

# Figure 2 — Edge-White + R=0.68 Variant (Reproducible)

This package reproduces the figure:
- `Figure2_equal30_monoinc80_edgewhite_R068.tif` (plain)
- `Figure2_equal30_monoinc80_edgewhite_R068_labeled.tif` (with header lines)
from the dataset:
- `UnderlyingData_Fig2_equal30_monoinc80_edgewhite_R068.xlsx` (30 equal-width R bins with integer counts)

**Styling**
- Bars: skyblue with thin white edges (linewidth=0.3, antialiased=False) to avoid double vertical lines
- Vertical reference line at **R=0.68** (dashed), with a small label
- y-axis ticks: **200, 400, 600, 800, 1000** (no 0 tick label)
- x-axis: R ∈ [0, 1], ticks at 0.0, 0.2, …, 1.0
- 600 dpi export

**Validation printed on run**
- Total N (=10,000), mean R, P(R>0.68), and max bin

## How to run

```bash
# (optional) create a virtual environment
python -m venv .venv && . .venv/bin/activate   # Windows: .venv\Scripts\activate

pip install -r requirements.txt

# Recreate the two TIFs from Excel
python scripts/plot_from_excel_edgewhite_R068.py   --excel data/UnderlyingData_Fig2_equal30_monoinc80_edgewhite_R068.xlsx   --outdir outputs
```
