# Supplementary material for: A minimal ion–chemistry model for predicting benign paroxysmal positional vertigo risk based on endolymphatic calcium and pH
Source: Front Neurol. 2025 Oct 23;16:1690931. doi: 10.3389/fneur.2025.1690931 (PMC12590773; doi:10.3389/fneur.2025.1690931)
Supplement: Supplementary file 13 [file Data_Sheet_2.zip › scripts/plot_from_excel_edgewhite_R068.py]

import argparse, os
import pandas as pd
import numpy as np
import matplotlib.pyplot as plt
from PIL import Image, ImageDraw, ImageFont

HEADER_LINE1 = "Distribution of simulated BPPV risk (N=10,000)"
HEADER_LINE2 = "Recommended set: pH 7.5–7.8, [Ca²⁺] 200–350 μM"

def validate(df):
    counts = df["count"].values.astype(float)
    centers = df["R_center"].values.astype(float)
    total = counts.sum()
    mean_R = (centers * counts).sum() / total if total > 0 else float("nan")
    prop_above = counts[centers > 0.68].sum() / total if total > 0 else float("nan")
    max_bin = int(counts.max()) if len(counts) else 0
    print(f"[Validation] total={int(total)}, mean_R={mean_R:.6f}, P(R>0.68)={prop_above:.4f}, max_bin={max_bin}")
    return mean_R, prop_above, max_bin

def plot_plain(df, out_path):
    x_left = df["R_left"].values
    x_right = df["R_right"].values
    widths = x_right - x_left
    counts = df["count"].values.astype(int)

    plt.figure(figsize=(8,5), dpi=100)
    plt.bar(x_left, counts, width=widths, align="edge",
            edgecolor="white", linewidth=0.3, antialiased=False,
            facecolor="skyblue")
    plt.xlim(0,1)
    plt.xticks([0.0,0.2,0.4,0.6,0.8,1.0], [f"{v:.1f}" for v in [0.0,0.2,0.4,0.6,0.8,1.0]])
    plt.xlabel("Relative Risk R")
    plt.ylabel("Count (scaled to N=10,000)")
    plt.ylim(0, 1100)
    plt.yticks([200, 400, 600, 800, 1000])  # remove 0 tick
    plt.axvline(x=0.68, linestyle="--", linewidth=1.0)
    plt.text(0.681, 1100*0.95, "R=0.68", rotation=90, va="top", ha="left")
    plt.title("")
    plt.tight_layout()
    plt.savefig(out_path, dpi=600)
    plt.close()

def add_header(in_tif, out_tif, line1=HEADER_LINE1, line2=HEADER_LINE2):
    im = Image.open(in_tif).convert("RGB")
    W, H = im.size
    top_margin = int(H * 0.18)
    bottom_margin = int(H * 0.10)
    canvas = Image.new("RGB", (W, H + top_margin + bottom_margin), (255,255,255))
    canvas.paste(im, (0, top_margin))

    draw = ImageDraw.Draw(canvas)

    # Try readable fonts; fall back to default
    font_paths = [
        "/usr/share/fonts/truetype/dejavu/DejaVuSans.ttf",
        "/usr/share/fonts/truetype/dejavu/DejaVuSansCondensed.ttf",
        "/usr/share/fonts/truetype/liberation/LiberationSans-Regular.ttf",
    ]
    font_header = None
    for p in font_paths:
        if os.path.exists(p):
            try:
                font_header = ImageFont.truetype(p, size=int(H * 0.065))
                font_sub = ImageFont.truetype(p, size=int(H * 0.045))
                break
            except Exception:
                pass
    if font_header is None:
        font_header = ImageFont.load_default()
        font_sub = ImageFont.load_default()

    def draw_centered(text, y, font):
        bbox = draw.textbbox((0,0), text, font=font)
        w = bbox[2]-bbox[0]
        x = (W - w)//2
        draw.text((x, y), text, font=font, fill=(0,0,0))

    draw_centered(line1, int(top_margin*0.30), font_header)
    draw_centered(line2, int(top_margin*0.65), font_sub)

    canvas.save(out_tif, dpi=(600,600))

def main():
    ap = argparse.ArgumentParser()
    ap.add_argument("--excel", required=True, help="Path to Excel (R_left, R_right, R_center, count)")
    ap.add_argument("--outdir", default="outputs", help="Output directory")
    ap.add_argument("--no_header", action="store_true", help="Skip labeled (header) variant")
    args = ap.parse_args()

    os.makedirs(args.outdir, exist_ok=True)
    df = pd.read_excel(args.excel, sheet_name="histogram")
    validate(df)

    out_plain = os.path.join(args.outdir, "Figure2_equal30_monoinc80_edgewhite_R068.tif")
    plot_plain(df, out_plain)

    if not args.no_header:
        out_labeled = os.path.join(args.outdir, "Figure2_equal30_monoinc80_edgewhite_R068_labeled.tif")
        add_header(out_plain, out_labeled)

    print("[Done] Wrote outputs to", args.outdir)

if __name__ == "__main__":
    main()
