# Supplementary material for: A minimal ion–chemistry model for predicting benign paroxysmal positional vertigo risk based on endolymphatic calcium and pH
Source: Front Neurol. 2025 Oct 23;16:1690931. doi: 10.3389/fneur.2025.1690931 (PMC12590773; doi:10.3389/fneur.2025.1690931)
Supplement: Supplementary file 14 [file Data_Sheet_3.zip]

Archive with 5 entries (5 files):
- README.md
- requirements.txt
- outputs/Figure3_Omega_vs_R_x_to_3_clean_labels_redline_axisHalf_xticks05_y0labelshift03.tif
- data/UnderlyingData_Figure3_y0labelshift03.xlsx
- scripts/plot_Figure3_y0labelshift03.py
