# Supplementary material for: A minimal ion–chemistry model for predicting benign paroxysmal positional vertigo risk based on endolymphatic calcium and pH
Source: Front Neurol. 2025 Oct 23;16:1690931. doi: 10.3389/fneur.2025.1690931 (PMC12590773; doi:10.3389/fneur.2025.1690931)
Supplement: Supplementary file 14 [file Data_Sheet_3.zip › README.md]

# Figure 3 — Ω vs R (axis width = 1/2, ticks at 0.5 steps, RED line at Ω=1, y=0 label nudge = 0.3 pt)

This package reproduces:
- `Figure3_Omega_vs_R_x_to_3_clean_labels_redline_axisHalf_xticks05_y0labelshift03.tif` (600 dpi)
from:
- `UnderlyingData_Figure3_y0labelshift03.xlsx`

**Model**
- R(Ω) = 1 / (1 + exp(k * (Ω - 1)))
- k = Ccrit / σC, with Ccrit = 265 μM (pH 7.65), σC = 80 μM → k ≈ 3.3125

**Styling**
- X range: 0..3; ticks at 0.0, 0.5, 1.0, 1.5, 2.0, 2.5, 3.0
- Y range: 0..1 (ticks at 0.0, 0.2, 0.4, 0.6, 0.8, 1.0)
- Red dashed vertical line at Ω = 1
- Axis labels: "Saturation index Ω", "Risk score R"
- No title or inline text
- Axis box width set to 1/2 of figure width (centered)
- **Only the y=0.0 label** is nudged upward by **0.3 pt** (ticks/grid remain at 0.0)

## How to reproduce

```bash
python -m venv .venv && . .venv/bin/activate    # optional
pip install -r requirements.txt

python scripts/plot_Figure3_y0labelshift03.py   --excel data/UnderlyingData_Figure3_y0labelshift03.xlsx   --outdir outputs
```
