# Supplementary material for: A minimal ion–chemistry model for predicting benign paroxysmal positional vertigo risk based on endolymphatic calcium and pH
Source: Front Neurol. 2025 Oct 23;16:1690931. doi: 10.3389/fneur.2025.1690931 (PMC12590773; doi:10.3389/fneur.2025.1690931)
Supplement: Supplementary file 14 [file Data_Sheet_3.zip › scripts/plot_Figure3_y0labelshift03.py]

import argparse, os
import numpy as np, pandas as pd, matplotlib.pyplot as plt
import matplotlib.transforms as mtransforms

def main():
    ap = argparse.ArgumentParser()
    ap.add_argument("--excel", required=True, help="Path to Excel with 'Omega_vs_R' sheet")
    ap.add_argument("--outdir", default="outputs")
    args = ap.parse_args()

    os.makedirs(args.outdir, exist_ok=True)
    df = pd.read_excel(args.excel, sheet_name="Omega_vs_R")
    Omega = df["Omega"].values
    R = df["R"].values

    fig = plt.figure(figsize=(7,4.6), dpi=100)
    ax = fig.add_subplot(111)

    ax.plot(Omega, R, linewidth=2.0)
    ax.axvline(1.0, linestyle="--", linewidth=1.2, color="red")

    ax.set_xlabel("Saturation index Ω")
    ax.set_ylabel("Risk score R")

    ax.set_xlim(0.0, 3.0)
    ax.set_ylim(0.0, 1.0)

    xticks = [0.0, 0.5, 1.0, 1.5, 2.0, 2.5, 3.0]
    ax.set_xticks(xticks)
    ax.set_xticklabels([f"{x:.1f}" for x in xticks])

    yticks = [0.0, 0.2, 0.4, 0.6, 0.8, 1.0]
    ax.set_yticks(yticks)
    ax.set_yticklabels([f"{y:.1f}" for y in yticks])

    # Nudge ONLY the first y tick label upward by 0.3 pt
    labels = ax.get_yticklabels()
    if labels:
        lbl0 = labels[0]
        offset_pts = 0.3
        lbl0.set_va("bottom")
        lbl0.set_transform(lbl0.get_transform() + mtransforms.ScaledTranslation(0, offset_pts/72.0, fig.dpi_scale_trans))

    # Axis width = 1/2 (centered)
    left = 0.5 - 0.5/2.0
    bottom = 0.15
    width = 0.5
    height = 0.78
    ax.set_position([left, bottom, width, height])

    out_tif = os.path.join(args.outdir, "Figure3_Omega_vs_R_x_to_3_clean_labels_redline_axisHalf_xticks05_y0labelshift03.tif")
    fig.savefig(out_tif, dpi=600)
    plt.close(fig)

    print("[Done] Wrote", out_tif)

if __name__ == "__main__":
    main()
