# Supplementary material for: A minimal ion–chemistry model for predicting benign paroxysmal positional vertigo risk based on endolymphatic calcium and pH
Source: Front Neurol. 2025 Oct 23;16:1690931. doi: 10.3389/fneur.2025.1690931 (PMC12590773; doi:10.3389/fneur.2025.1690931)
Supplement: Supplementary file 15 [file Data_Sheet_4.zip]

Archive with 2 entries (2 files):
- plot_s1_rightlegend_v3.py
- S1_CaCrit_curves_Davies_v3.xlsx
