# Supplementary material for: A minimal ion–chemistry model for predicting benign paroxysmal positional vertigo risk based on endolymphatic calcium and pH
Source: Front Neurol. 2025 Oct 23;16:1690931. doi: 10.3389/fneur.2025.1690931 (PMC12590773; doi:10.3389/fneur.2025.1690931)
Supplement: Supplementary file 15 [file Data_Sheet_4.zip › plot_s1_rightlegend_v3.py]

# plot_s1_rightlegend_v3.py — Ω=1 boundary vs. pH at different ionic strengths I (Davies γ)
# Outputs:
#   - S1_CaCrit_curves_Davies_v3.xlsx
#   - Supplementary_Figure_S1_Davies_Omega1_boundary_rightLegend_v3.tif
import numpy as np
import matplotlib.pyplot as plt
import pandas as pd

plt.rcParams.update({
    "font.family": "DejaVu Sans",
    "font.size": 10,
    "axes.titlesize": 12,
    "axes.labelsize": 11,
    "xtick.labelsize": 10,
    "ytick.labelsize": 10,
    "legend.fontsize": 10,
    "axes.linewidth": 1.0,
    "xtick.direction": "out",
    "ytick.direction": "out",
    "mathtext.fontset": "dejavusans",
})

pK1 = 6.1
pK2 = 10.3
K1 = 10**(-pK1)
K2 = 10**(-pK2)
Ksp = 4.47e-09

def alpha2_from_pH(pH):
    H = 10**(-pH)
    denom = H*H + H*K1 + K1*K2
    return (K1*K2) / denom

def davies_gamma(z, I, A=0.51):
    import numpy as np
    rootI = np.sqrt(I)
    log10_gamma = -A * (z**2) * ( rootI/(1.0 + rootI) - 0.3*I )
    return 10**(log10_gamma)

I_values = [0.15, 0.20, 0.30]
pH_grid = np.linspace(7.4, 7.9, 301)

pH_cal = 7.65
Ca_cal_uM = 265.0
Ca_cal = Ca_cal_uM * 1e-6

alpha2_cal = alpha2_from_pH(pH_cal)
gamma_Ca_020 = davies_gamma(+2, 0.20)
gamma_CO3_020 = davies_gamma(-2, 0.20)

C_T = Ksp / (gamma_Ca_020 * gamma_CO3_020 * Ca_cal * alpha2_cal)

curves = {}
for I in I_values:
    gamma_Ca = davies_gamma(+2, I)
    gamma_CO3 = davies_gamma(-2, I)
    alpha2 = alpha2_from_pH(pH_grid)
    Ca_crit = Ksp / (gamma_Ca * gamma_CO3 * alpha2 * C_T)
    curves[I] = Ca_crit * 1e6

df = pd.DataFrame({
    "pH": pH_grid,
    "CaCrit_μM_I_0.15": curves[0.15],
    "CaCrit_μM_I_0.20": curves[0.20],
    "CaCrit_μM_I_0.30": curves[0.30],
})
df.to_excel("S1_CaCrit_curves_Davies_v3.xlsx", index=False, sheet_name="S1_Davies_Curves")

fig, ax = plt.subplots(figsize=(7.5, 4.2), constrained_layout=True, dpi=100)
for I in I_values:
    ax.plot(pH_grid, curves[I], label=f"I = {I:.2f} M", linewidth=1.8)

ax.plot([pH_cal], [Ca_cal_uM], marker="x", markersize=8, linestyle="None")
ax.annotate("Calibration (Ω=1)\n(pH 7.65, 265 μM, I=0.20 M)",
            xy=(pH_cal, Ca_cal_uM), xytext=(pH_cal+0.02, Ca_cal_uM+30),
            arrowprops=dict(arrowstyle="->", lw=1.0), fontsize=10)

ax.set_xlabel("pH")
ax.set_ylabel("[Ca$^{2+}$] (μM)")

title_text = r"$\Omega=1$ boundary vs. pH at different ionic strengths $I$, using Davies activity coefficients $\gamma$"
ax.set_title(title_text.replace(", using", ",\nusing"))

ax.legend(frameon=False, loc="center left", bbox_to_anchor=(1.02, 0.5), borderaxespad=0.0)
ax.grid(True, alpha=0.3)
fig.savefig("Supplementary_Figure_S1_Davies_Omega1_boundary_rightLegend_v3.tif", dpi=600, bbox_inches="tight", pad_inches=0.04)
plt.close(fig)
