# Supplementary material for: A minimal ion–chemistry model for predicting benign paroxysmal positional vertigo risk based on endolymphatic calcium and pH
Source: Front Neurol. 2025 Oct 23;16:1690931. doi: 10.3389/fneur.2025.1690931 (PMC12590773; doi:10.3389/fneur.2025.1690931)
Supplement: Supplementary file 16 [file Data_Sheet_5.zip › plot_s2_blueLimeYellow_discrete_20steps_ticks10_inc1p0.py]

# plot_s2_blueLimeYellow_discrete_20steps_ticks10_inc1p0.py
# - 20-step Blue→Lime→Yellow
# - Colorbar with 10 numeric ticks including 1.0 (0.1–1.0)
# - Optional calibration '×' marker (set show_calibration_x)
import numpy as np
import matplotlib.pyplot as plt
from matplotlib.colors import LinearSegmentedColormap, ListedColormap, BoundaryNorm

# Assumes arrays pH_grid, Ca_grid_uM, R, CaCrit_baseline, CaCrit_minus10, CaCrit_plus10 are prepared.
deep_blue, lime_green, deep_yellow = "#0033A0", "#7FFF00", "#FFD200"
base = LinearSegmentedColormap.from_list("blue_lime_yellow", [deep_blue, lime_green, deep_yellow], N=256)
Nsteps = 20
colors = [base(i/(Nsteps-1)) for i in range(Nsteps)]
cmap_listed = ListedColormap(colors, name="blue_lime_yellow_listed_20")
boundaries = np.linspace(0.0, 1.0, Nsteps+1)
norm = BoundaryNorm(boundaries, cmap_listed.N, clip=True)

show_calibration_x = True  # toggle here

fig, ax = plt.subplots(figsize=(7.2, 4.6), constrained_layout=True, dpi=100)
im = ax.imshow(R, origin="lower", aspect="auto",
               extent=[pH_grid.min(), pH_grid.max(), Ca_grid_uM.min(), Ca_grid_uM.max()],
               interpolation="nearest", cmap=cmap_listed, norm=norm)

ax.plot(pH_grid, CaCrit_baseline, color="black", linewidth=2.0)
ax.plot(pH_grid, CaCrit_minus10, color="tab:blue", linestyle="--", linewidth=1.8)
ax.plot(pH_grid, CaCrit_plus10,  color="tab:red",  linestyle="--", linewidth=1.8)

ax.set_xlabel("pH")
ax.set_ylabel("[Ca$^{2+}$] (μM)")
ax.set_title(r"$\Omega=1$ boundaries with $C_T\pm10\%$ ($K_{sp}$ fixed)")

legend_text = "Baseline = black solid\n" \ 
              r"$C_T-10\%$ = blue dashed" "\n" \ 
              r"$C_T+10\%$ = red dashed"
ax.text(0.022, 0.035, legend_text, transform=ax.transAxes, ha="left", va="bottom",
        bbox={"facecolor": "white", "alpha": 0.65, "edgecolor": "none", "pad": 2.0})

ax.set_xlim(pH_grid.min(), pH_grid.max())
ax.set_ylim(Ca_grid_uM.min(), Ca_grid_uM.max())
ax.margins(0.0)

cbar = plt.colorbar(im, ax=ax, pad=0.012, fraction=0.05, drawedges=True)
tick_vals = np.linspace(0.1, 1.0, 10)
cbar.set_ticks(tick_vals)
cbar.set_ticklabels([f"{t:.1f}" for t in tick_vals])
cbar.set_label("Risk score R (0–1)")

if show_calibration_x:
    # Provide pH_cal and Ca_cal_uM from your preparation step
    ax.plot([7.65], [265.0], marker="x", markersize=8, color="black", linestyle="None")

fig.savefig("Supplementary_Figure_S2_blueLimeYellow_discrete_20steps_ticks10_inc1p0_withCalX.tif", dpi=600, bbox_inches="tight", pad_inches=0.02)
plt.close(fig)
