# Supplementary material for: A minimal ion–chemistry model for predicting benign paroxysmal positional vertigo risk based on endolymphatic calcium and pH
Source: Front Neurol. 2025 Oct 23;16:1690931. doi: 10.3389/fneur.2025.1690931 (PMC12590773; doi:10.3389/fneur.2025.1690931)
Supplement: Supplementary file 17 [file Data_Sheet_6.zip]

Archive with 3 entries (3 files):
- make_S3_noTopNote.py
- README_autogen.md
- manifest.csv
