# Supplementary material for: A minimal ion–chemistry model for predicting benign paroxysmal positional vertigo risk based on endolymphatic calcium and pH
Source: Front Neurol. 2025 Oct 23;16:1690931. doi: 10.3389/fneur.2025.1690931 (PMC12590773; doi:10.3389/fneur.2025.1690931)
Supplement: Supplementary file 17 [file Data_Sheet_6.zip › make_S3_noTopNote.py]

import numpy as np
import pandas as pd
import matplotlib.pyplot as plt

pK1 = 6.1
pK2 = 10.3
K1 = 10**(-pK1)
K2 = 10**(-pK2)
Ksp0 = 4.47e-09
pH = np.linspace(7.4, 7.9, 501)
H = 10**(-pH)
alpha2 = (K1 * K2 / (H**2)) / (1 + K1/H + (K1*K2)/(H**2))
pH_cal = 7.65
H_cal = 10**(-pH_cal)
alpha2_cal = (K1 * K2 / (H_cal**2)) / (1 + K1/H_cal + (K1*K2)/(H_cal**2))
Ccrit_target_M = 265e-6
CT = Ksp0 / (Ccrit_target_M * alpha2_cal)
factors = [0.80, 0.90, 1.00, 1.10, 1.20]
curves = {}
for f in factors:
    Ksp = f * Ksp0
    Ccrit_M = Ksp / (alpha2 * CT)
    curves[f] = Ccrit_M * 1e6

fig, ax = plt.subplots(figsize=(5.4, 4.8))
linestyles = [":", "--", "-", "-.", (0, (3, 1, 1, 1))]
for i, f in enumerate(factors):
    ax.plot(pH, curves[f], linestyle=linestyles[i % len(linestyles)], linewidth=1.8, label=f"K$"+"{sp}"+"$ = {f:.2f}")
ax.plot([pH_cal], [Ccrit_target_M*1e6], marker="x", markersize=8, markeredgewidth=2, linestyle="None")
ax.text(pH_cal + 0.005, Ccrit_target_M*1e6 + 2, "calibration (7.65, 265 μM)")
ax.set_xlabel("pH")
ax.set_ylabel("[Ca$^{2+}$] (μM)")
ax.grid(True, linewidth=0.6, alpha=0.5)
ax.legend(title="Ω = 1 boundary", frameon=True, loc="upper right")
fig.suptitle(r"$\Omega=1$ boundary vs. pH under $K_{sp}$ variations $\pm$10–20%", y=0.95)
y_all = np.concatenate([curves[f] for f in factors])
y_min, y_max = np.nanmin(y_all), np.nanmax(y_all)
y_pad = 0.06 * (y_max - y_min)
ax.set_xlim(7.4, 7.9)
ax.set_ylim(max(0, y_min - y_pad), y_max + y_pad)
fig.savefig("Supplementary_Figure_S3_KspEQUAL_legendUR_noTopNote_600dpi.tif", dpi=600, format="tif")
