# Supplementary material for: A minimal ion–chemistry model for predicting benign paroxysmal positional vertigo risk based on endolymphatic calcium and pH
Source: Front Neurol. 2025 Oct 23;16:1690931. doi: 10.3389/fneur.2025.1690931 (PMC12590773; doi:10.3389/fneur.2025.1690931)
Supplement: Supplementary file 17 [file Data_Sheet_6.zip › manifest.csv]

bundle	path	ext	size_bytes	sha256	kind	suspicious_patterns
FigS3_code	make_S3_noTopNote.py	.py	1570	3316356ebfec467e67d61099245f00f658d21ab299cce031ba4ba25143c2417c	code
