# Supplementary material for: A minimal ion–chemistry model for predicting benign paroxysmal positional vertigo risk based on endolymphatic calcium and pH
Source: Front Neurol. 2025 Oct 23;16:1690931. doi: 10.3389/fneur.2025.1690931 (PMC12590773; doi:10.3389/fneur.2025.1690931)
Supplement: Supplementary file 18 [file Data_Sheet_7.zip]

Archive with 3 entries (3 files):
- make_S4_from_csv_title_up0p2cm.py
- Supplementary_S4_CaCrit_vs_pH_T35_37_39.csv
- Supplementary_S4_CaCrit_vs_pH_T35_37_39.xlsx
