# Supplementary material for: A minimal ion–chemistry model for predicting benign paroxysmal positional vertigo risk based on endolymphatic calcium and pH
Source: Front Neurol. 2025 Oct 23;16:1690931. doi: 10.3389/fneur.2025.1690931 (PMC12590773; doi:10.3389/fneur.2025.1690931)
Supplement: Supplementary file 18 [file Data_Sheet_7.zip › make_S4_from_csv_title_up0p2cm.py]

import pandas as pd
import numpy as np
import matplotlib.pyplot as plt

df = pd.read_csv("Supplementary_S4_CaCrit_vs_pH_T35_37_39.csv")
fig_w_in, fig_h_in = 5.8, 4.8
y_new = 0.960394
fig, ax = plt.subplots(figsize=(fig_w_in, fig_h_in))
linestyles = ["--", "-", "-."]
temps_sorted = sorted([(int(c.split("T")[1].split("C")[0]), c) for c in df.columns if c.startswith("CaCrit_uM_T")])
for i, (T, col) in enumerate(temps_sorted):
    ax.plot(df["pH"].values, df[col].values, linestyle=linestyles[i % len(linestyles)], linewidth=1.9, label=f"T = {T} °C")
pH_cal, y_cal = 7.65, 265.0
ax.plot([pH_cal], [y_cal], marker="x", markersize=8, markeredgewidth=2, linestyle="None")
ax.text(pH_cal + 0.005, y_cal + 2, "calibration (7.65, 265 μM)")
ax.set_xlabel("pH")
ax.set_ylabel("[Ca^{2+}] (μM)")
ax.grid(True, linewidth=0.6, alpha=0.5)
ax.legend(title="Ω = 1 boundary", loc="upper right", frameon=True)
title = r"$\Omega=1$ boundary vs. pH at 35–39 °C with $pK_1(T)$, $pK_2(T)$ and $K_{sp}(T)$ updated"
fig.suptitle(title, y=y_new, fontsize=10)
fig.subplots_adjust(top=0.92)
y_all = np.concatenate([df[c].values for _, c in temps_sorted])
y_min, y_max = float(np.nanmin(y_all)), float(np.nanmax(y_all))
y_pad = 0.06 * (y_max - y_min)
ax.set_xlim(df["pH"].min(), df["pH"].max())
ax.set_ylim(max(0.0, y_min - y_pad), y_max + y_pad)
fig.savefig("Supplementary_Figure_S4_TITLE_fromCSV_smallfont_Up0p2cm_600dpi.tif", dpi=600, format="tif")
