# Supplementary material for: A minimal ion–chemistry model for predicting benign paroxysmal positional vertigo risk based on endolymphatic calcium and pH
Source: Front Neurol. 2025 Oct 23;16:1690931. doi: 10.3389/fneur.2025.1690931 (PMC12590773; doi:10.3389/fneur.2025.1690931)
Supplement: Supplementary file 18 [file Data_Sheet_7.zip › Supplementary_S4_CaCrit_vs_pH_T35_37_39.csv]

pH	CaCrit_uM_T35C	CaCrit_uM_T37C	CaCrit_uM_T39C
7.4	503.56525122752197	480.827457052084	459.03253903319506
7.401000000000001	502.3496110438943	479.67031354291163	457.9310831187398
7.402	501.13703702180794	478.5160730430606	456.8323764650333
7.4030000000000005	499.9275208675222	477.36472776549715	455.73641175660026
7.404	498.72105431208115	476.21626994620306	454.6431816993536
7.405	497.5176291112217	475.07069184409085	453.5526790205173
7.406000000000001	496.31723704529867	473.9279857409345	452.464896468562
7.407	495.11986991919804	472.7881439412906	451.37982681313383
7.408	493.9255195622525	471.65115877242005	450.29746284498145
7.409000000000001	492.7341778281653	470.5170225842192	449.2177973758929
7.41	491.54583659492573	469.38572774914076	448.1408232386236
7.4110000000000005	490.36048776472444	468.25726666211744	447.0665332868255
7.412	489.1781232638794	467.1316317404937	445.99492039498466
7.413	487.99873504274734	466.00881542394376	444.92597745834615
7.414000000000001	486.8223150756503	464.8888101744051	443.8596973928522
7.415	485.64885536079265	463.7716084760013	442.79607313507285
7.416	484.47834792017744	462.6572028349662	441.7350976421341
7.417000000000001	483.3107847995339	461.5455857795772	440.6767638916583
7.418	482.14615806823485	460.436749860078	439.62106488169303
7.4190000000000005	480.98445981921407	459.330687648605	438.56799363064226
7.42	479.8256821688958	458.2273917391209	437.5175431772069
7.421	478.6698172571074	457.1268547473347	436.46970658031006
7.422000000000001	477.51685724700855	456.0290693106381	435.42447691903914
7.423	476.36679432501097	454.9340280880292	434.38184729257614
7.424	475.21962070069685	453.8417237600405	433.34181082013
7.425000000000001	474.0753286067492	452.75214902867236	432.30436064087735
7.426	472.9339102988703	451.6652966173197	431.26948991389406
7.4270000000000005	471.79535805570293	450.58115927069923	430.23719181808815
7.428	470.65966417876103	449.49972975478573	429.20745955214176
7.429	469.52682099234585	448.4210008567346	428.18028633443976
7.430000000000001	468.3968208434759	447.3449653848185	427.15566540301177
7.431	467.2696561018102	446.2716161683559	426.1335900154658
7.432	466.14531915956866	445.2009460576385	425.11405344892205
7.433000000000001	465.02380243146445	444.13294792386836	424.09704899995523
7.434	463.90509835462467	443.0676146590864	423.0825699845286
7.4350000000000005	462.78919938851436	442.0049391761016	422.0706097379284
7.436	461.67609801486924	440.9449144084281	421.0611616147073
7.437	460.56578673761305	439.8875333102121	420.0542189886155
7.438000000000001	459.4582580827917	438.8327888561691	419.04977525254424
7.439	458.3535045984967	437.7806740415139	418.0478238184612
7.44	457.2515188547895	436.73118188189153	417.0483581173468
7.441000000000001	456.1522934436341	435.68430541331554	416.05137159913716
7.442	455.0558209788222	434.6400376920983	415.05685773266083
7.4430000000000005	453.9620940958978	433.5983717947821	414.0648100055746
7.444	452.8711054520919	432.55930081808003	413.07522192430963
7.445	451.78284772624346	431.5228178788015	412.0880870140026
7.446000000000001	450.6973136187345	430.4889161137946	411.1033988184429
7.447	449.6144958514159	429.4575886798763	410.12115090000856
7.448	448.53438716753436	428.4288287537662	409.1413368396047
7.449000000000001	447.45698033166644	427.4026295320257	408.1639502366081
7.45	446.38226812964643	426.3789842309913	407.18898470880623
7.4510000000000005	445.3102433684923	425.35788608670714	406.21643389233395
7.452	444.2408988763439	424.33932835486786	405.24629144162196
7.453	443.1742275023841	423.323304310746	404.27855102933
7.454000000000001	442.1102221167774	422.3098072491359	403.31320634629463
7.455	441.0488756105981	421.2988304842869	402.3502511014679
7.456	439.990180895757	420.2903673498374	401.38967902185703
7.457000000000001	438.9341309049405	419.2844111987571	400.43148385247116
7.458	437.88071859153837	418.28095540328184	399.47565935626125
7.4590000000000005	436.829936929573	417.2799933548479	398.5221993140596
7.46	435.78177891363856	416.2815184640365	397.5710975245285
7.461	434.7362375588253	415.28552416050354	396.62234780409676
7.462000000000001	433.6933059006592	414.2920038929249	395.6759439869076
7.463	432.65297699503225	413.3009511289319	394.73187992476056
7.464	431.61524391813253	412.3123593550466	393.7901494870513
7.465000000000001	430.58009976638294	411.32622207662644	392.8507465607213
7.466	429.54753765637344	410.34253281780053	391.91366505019795
7.4670000000000005	428.51755072479	409.36128512140607	390.97889887733766
7.468	427.49013212835735	408.3824725489335	390.04644198137436
7.469	426.4652750437647	407.4060886804605	389.1162883188584
7.470000000000001	425.4429726676072	406.4321271145962	388.18843186360647
7.471	424.4232182163183	405.4605814684201	387.2628666066438
7.472	423.4060049261019	404.49144537741887	386.3395865561474
7.473000000000001	422.3913260528725	403.5247124954325	385.4185857373957
7.474	421.37917487218976	402.56037649459233	384.4998581927113
7.4750000000000005	420.36954467919014	401.5984310652596	383.5833979814049
7.476	419.3624287885299	400.63886991597224	382.6691991797262
7.477	418.3578205343136	399.6816867733799	381.75725588080365
7.478000000000001	417.35571327003777	398.7268753821907	380.8475621945962
7.479	416.3561003685246	397.7744295051115	379.94011224783725
7.48	415.3589752218561	396.82434292278685	379.0349001839795
7.481000000000001	414.36433124131685	395.8766094337462	378.13192016314514
7.482	413.3721618573286	394.93122285434345	377.23116636207186
7.4830000000000005	412.3824605193856	393.9881770186983	376.3326329740565
7.484	411.39522069599855	393.047465778644	375.4363142089092
7.485	410.41043587462553	392.10908300366367	374.54220429289325
7.486000000000001	409.4280995616168	391.17302258083953	373.6502974686792
7.487	408.44820528215047	390.2392784147946	372.7605879952901
7.488	407.4707465801689	389.30784442763235	371.8730701480473
7.489000000000001	406.49571701832264	388.378714558887	370.9877382185235
7.49	405.523110177908	387.45188276546486	370.104586514489
7.4910000000000005	404.5529196588026	386.52734302158495	369.22360935985716
7.492	403.5851390794119	385.6050893187307	368.3448010946402
7.493	402.61976207660217	384.6851156655872	367.4681560748907
7.494000000000001	401.6567823056467	383.7674160879922	366.5936686726565
7.495	400.69619344016326	382.85198462887865	365.7213332759283
7.496	399.7379891720523	381.9388153482172	364.85114428858634
7.497000000000001	398.78216321144265	381.02790232296695	363.9830961303548
7.498	397.8287092866307	380.1192396470186	363.11718323674984
7.4990000000000006	396.87762114401784	379.21282143113746	362.2534000590268
7.5	395.928892548059	378.30864180291604	361.3917410641362
7.501	394.9825172811971	377.40669490671286	360.5322007346684
7.502000000000001	394.0384891438099	376.5069749036051	359.6747735688084
7.503	393.0968019541515	375.60947597133287	358.8194540802858
7.5040000000000004	392.15744954829006	374.71419230424306	357.9662367983224
7.505000000000001	391.22042578005676	373.82111811324177	357.1151162675884
7.506	390.28572452098507	372.93024762573896	356.2660870481516
7.507000000000001	389.3533396602518	372.0415750855931	355.4191437154259
7.508	388.42326510462544	371.1550947530647	354.574280860129
7.509	387.49549477840344	370.27080090475744	353.731493088228
7.510000000000001	386.5700226233609	369.38868783357236	352.89077502089617
7.511	385.6468425986924	368.5087498486524	352.0521212944639
7.5120000000000005	384.72594868095285	367.6309812753295	351.21552656036766
7.513000000000001	383.80733486400703	366.75537645507717	350.38098548510783
7.514	382.89099515897135	365.88192974545717	349.54849275019853
7.515000000000001	381.97692359415583	365.010635520066	348.718043052119
7.516	381.0651142150141	364.1414881684887	347.88963110227087
7.517	380.15556108408316	363.27448209624345	347.06325162692605
7.518000000000001	379.2482582809328	362.4096117247347	346.2388993671853
7.519	378.34319990210884	361.54687149120156	345.416569078929
7.5200000000000005	377.44038006107667	360.68625584866476	344.59625553276896
7.521000000000001	376.5397928881714	359.82775926588164	343.7779535140069
7.522	375.64143253054164	358.9713762272932	342.9616578225856
7.523000000000001	374.7452931520928	358.11710123297354	342.14736327304166
7.524	373.8513689334395	357.2649287985837	341.335064694464
7.525	372.95965407184514	356.414853455318	340.5247569304434
7.526000000000001	372.0701427811746	355.56686974985985	339.71643483903176
7.527	371.18282929183863	354.72097224432923	338.9100932926947
7.5280000000000005	370.2977078507382	353.8771555162334	338.10572717826454
7.529	369.41477272121773	353.03541415842244	337.3033313969006
7.53	368.53401818300614	352.19574277903473	336.5029008640381
7.531000000000001	367.65543853216985	351.3581360014549	335.7044305093495
7.532	366.77902808105836	350.5225884642621	334.90791527669694
7.533	365.9047811582498	349.6890948211811	334.11335012408694
7.534000000000001	365.0326921085038	348.85764974103785	333.32073002362944
7.535	364.1627552927078	348.0282479077105	332.5300499614928
7.5360000000000005	363.29496508782313	347.20088402007934	331.7413049378571
7.537000000000001	362.42931588683814	346.37555279198415	330.954489966875
7.538	361.5658020987153	345.5522489521745	330.16960007662624
7.539000000000001	360.70441814833765	344.7309672442612	329.3866303090721
7.54	359.8451584764636	343.9117024266741	328.6055757200171
7.541	358.98801753967064	343.09444927261	327.8264313790605
7.542000000000001	358.13298981030925	342.2792025699911	327.0491923695582
7.543	357.280069776452	341.4659571214168	326.27385378857787
7.5440000000000005	356.42925194183994	340.6547077441151	325.5004107468543
7.545	355.58053082583876	339.8454492699018	324.72885836875184
7.546	354.7339009633834	339.0381765451291	323.9591917922171
7.547000000000001	353.8893569049329	338.2328844306449	323.19140616874046
7.548	353.0468932164201	337.4295678017451	322.4254966633133
7.549	352.206504479199	336.62822154812636	321.6614584543832
7.550000000000001	351.36818529000163	335.82884057384507	320.89928673381655
7.551	350.53193026088604	335.03141979727	320.1389767068553
7.5520000000000005	349.69773401918604	334.2359541510361	319.3805235920735
7.553	348.86559120746784	333.442438582004	318.6239226213397
7.554	348.0354964834759	332.65086805121	317.8691690397723
7.555000000000001	347.20744452009006	331.861237533827	317.1162581057016
7.556	346.38143000527555	331.07354201911807	316.36518509062796
7.557	345.55744764203286	330.2877765103899	315.6159452791785
7.558000000000001	344.7354921483546	329.50393602495353	314.868533969071
7.559	343.9155582571763	328.72201559407847	314.12294647107115
7.5600000000000005	343.0976407163266	327.9420102629471	313.37917810895067
7.561	342.28173428848544	327.16391509061555	312.6372242194513
7.562	341.4678337511314	326.3877251499656	311.89708015224005
7.563000000000001	340.65593389650013	325.613435527666	311.1587412698737
7.564	339.8460295315357	324.8410413241275	310.4222029477571
7.565	339.03811547784153	324.07053765345796	309.6874605741014
7.566000000000001	338.23218657163943	323.30191964342384	308.9545095498893
7.567	337.4282376637203	322.5351824354056	308.2233452888328
7.5680000000000005	336.62626361939715	321.7703211843531	307.49396321733286
7.569	335.8262593184638	321.00733105874855	306.7663587744447
7.57	335.0282196551436	320.2462072405586	306.0405274118334
7.571000000000001	334.232139538049	319.4869449251973	305.3164645937401
7.572	333.43801389013476	318.72953932148226	304.59416579694107
7.573	332.64583764864983	317.9739856515911	303.87362651070754
7.574000000000001	331.8556057650974	317.2202791510238	303.154842236771
7.575	331.0673132051877	316.46841506855964	302.4378084892834
7.5760000000000005	330.28095494879136	315.7183886662135	301.722520794777
7.577	329.4965259898998	314.9701952191999	301.00897469213015
7.578	328.71402133657557	314.2238300158867	300.2971657325255
7.579000000000001	327.9334360109127	313.47928835775883	299.5870894794161
7.58	327.1547650489912	312.73656555937544	298.878741508486
7.581	326.37800350083063	311.9956569483282	298.17211740761104
7.582000000000001	325.6031464303508	311.25655786520406	297.4672127768251
7.583	324.8301889153261	310.51926366354354	296.7640232282811
7.5840000000000005	324.0591260473404	309.7837697097986	296.06254438621244
7.585	323.2899529317481	309.0500713832972	295.36277188689974
7.586	322.5226646876262	308.3181640761985	294.66470137862973
7.587000000000001	321.75725644773576	307.58804319345734	293.9683285216625
7.588	320.99372335847687	306.85970415278325	293.2736489881929
7.589	320.2320605798451	306.1331423845988	292.58065846231324
7.590000000000001	319.47226328539165	305.40835333200454	291.8893526399794
7.591	318.71432666217993	304.6853324507375	291.19972722897364
7.5920000000000005	317.9582459107416	303.96407520913095	290.51177794886655
7.593	317.20401624503813	303.2445770880793	289.8255005309851
7.594	316.451632892415	302.52683358099495	289.14089071837253
7.595000000000001	315.7010910935635	301.8108401937736	288.45794426575645
7.596	314.9523861024777	301.09659244475426	287.7766569395114
7.597	314.2055131864111	300.3840858646795	287.0970245176219
7.598000000000001	313.4604676258391	299.6733159966597	286.4190427896508
7.599	312.71724471441604	298.9642783961349	285.742707556702
7.6000000000000005	311.97583975893195	298.25696863083317	285.06801463138345
7.601	311.2362480792768	297.551382280739	284.394959837777
7.602	310.498465008394	296.84751493804924	283.72353901139815
7.603000000000001	309.76248589224497	296.14536220714086	283.05374799916586
7.604	309.02830608976615	295.4449197045312	282.38558265936615
7.605	308.2959209728274	294.7461830588389	281.7190388616154
7.606000000000001	307.56532592619527	294.04914791075106	281.05411248683026
7.607	306.8365163474914	293.3538099129836	280.39079942719087
7.6080000000000005	306.1094876471503	292.6601647302426	279.72909558610576
7.609	305.38423524838464	291.9682080391929	279.06899687818134
7.61	304.66075458714033	291.2779355284151	278.4104992291833
7.611000000000001	303.9390411120614	290.58934289837464	277.7535985760074
7.612	303.21909028444884	289.90242586138265	277.09829086664377
7.613	302.50089757821985	289.21718014155834	276.44457206014135
7.614000000000001	301.784458479872	288.5336014747965	275.7924381265785
7.615	301.0697684884432	287.85168560873	275.14188504702724
7.6160000000000005	300.3568231154703	287.1714283026912	274.4929088135193
7.617	299.6456178849553	286.49282532768126	273.8455054290158
7.618	298.93614833332185	285.8158724663294	273.19967090737066
7.619000000000001	298.2284100093811	285.14056551286177	272.5554012733013
7.62	297.5223984742916	284.46690027306414	271.9126925623542
7.621	296.8181093015193	283.79487256424466	271.2715408208708
7.622000000000001	296.1155380768038	283.12447821520277	270.63194210595805
7.623	295.41468039811787	282.45571306619195	269.99389248545396
7.6240000000000006	294.7155318756286	281.7885729688832	269.35738803789457
7.625	294.0180881316637	281.1230537863348	268.7224248524849
7.626	293.32234480066927	280.4591513929521	268.08899902906245
7.627000000000001	292.62829752917713	279.7968616744581	267.4571066780696
7.628	291.93594197576493	279.13618052785614	266.82674392051905
7.6290000000000004	291.24527381101836	278.4771038613951	266.19790688796155
7.630000000000001	290.556288717497	277.8196275945377	265.5705917224568
7.631	289.8689823896964	277.16374765792506	264.94479457654046
7.632000000000001	289.18335053400887	276.5094599933413	264.320511613191
7.633	288.49938886869177	275.8567605536831	263.69773900580225
7.634	287.8170931238261	275.205645302922	263.0764729381477
7.635000000000001	287.13645904128424	274.5561102160745	262.4567096043532
7.636	286.4574823746922	273.90815127916693	261.8384452088643
7.6370000000000005	285.78015888939154	273.2617644892003	261.2216759664136
7.638000000000001	285.1044843624076	272.61694585412056	260.60639810199353
7.639	284.43045458241124	271.9736913927836	259.9926078508235
7.640000000000001	283.7580653496815	271.33199713492075	259.38030145831794
7.641	283.087312476075	270.69185912110953	258.76947518005943
7.642	282.4181917849843	270.05327340273647	258.1601252817642
7.643000000000001	281.75069911130845	269.41623604196866	257.5522480392556
7.644	281.08483030141485	268.78074311171855	256.9458397384316
7.6450000000000005	280.4205812131026	268.1467906956112	256.3408966752341
7.646000000000001	279.7579477155716	267.51437488795375	255.73741515562148
7.647	279.0969256893851	266.88349179370255	255.13539149553702
7.648000000000001	278.4375110264346	266.2541375284293	254.53482202087807
7.649	277.779699629908	265.62630821829225	253.93570306746943
7.65	277.12348741425086	265.0	253.33803098102973
7.651000000000001	276.4688703051368	264.3752090207843	252.74180211714605
7.652	275.8158442394308	263.7519314383658	252.14701284124232
7.6530000000000005	275.1644051651535	263.13016342092124	251.55365952854848
7.654	274.51454904145135	262.5099011470556	250.96173856407535
7.655	273.8662718385581	261.8911408057665	250.3712463425811
7.656000000000001	273.21956953776527	261.2738785964166	249.7821792685457
7.657	272.57443813138656	260.65811072870076	249.1945337561409
7.658	271.93087362272263	260.0438334226138	248.60830622919937
7.659000000000001	271.2888720260308	259.43104290842183	248.02349312118938
7.66	270.6484293664908	258.8197354266307	247.44009087518447
7.6610000000000005	270.0095416801692	258.2099072279532	246.85809594383326
7.662000000000001	269.3722050139903	257.6015545732815	246.27750478933467
7.663	268.736415425701	256.9946737336555	245.6983138834073
7.664000000000001	268.1021689838361	256.3892609902301	245.12051970726006
7.665	267.4694617676907	255.7853126342494	244.5441187515675
7.666	266.83828986728116	255.18282496701121	243.96910751643756
7.667000000000001	266.2086493833184	254.58179429984142	243.39548251138743
7.668	265.5805364271727	253.982216954062	242.82324025531378
7.6690000000000005	264.95394712084016	253.38408926095985	242.25237727646396
7.67	264.328877596914	252.78740756175998	241.68289011241126
7.671	263.7053239985489	252.1921682075921	241.11477531002365
7.672000000000001	263.0832824794318	251.59836755946475	240.54802942543972
7.673	262.4627492037493	251.0060019882337	239.98264902403992
7.674	261.8437203461537	250.41506787457124	239.41863068041735
7.675000000000001	261.2261920917353	249.82556160893986	238.85597097835358
7.676	260.61016063598834	249.23747959156185	238.29466651079065
7.6770000000000005	259.9956221847786	248.6508182323877	237.7347138798015
7.678000000000001	259.38257295431526	248.06557395107126	237.176109696567
7.679	258.771009171118	247.4817431769383	236.61885058134678
7.680000000000001	258.160927071984	246.89932234895696	236.06293316345148
7.681	257.5523229039612	246.31830791571167	235.50835408121915
7.682	256.94519292431283	245.73869633537126	234.95510998198506
7.683000000000001	256.33953340049027	245.16048407566313	234.4031975220583
7.684	255.73534061010116	244.58366761384428	233.85261336669402
7.6850000000000005	255.13261084087694	244.00824343667045	233.30335419006568
7.686	254.5313403906459	243.4342080403719	232.75541667524217
7.687	253.93152556729893	242.86155793062102	232.20879751415748
7.688000000000001	253.33316268876314	242.29028962250788	231.6634934075885
7.689	252.73624808296935	241.72039964051072	231.11950106512722
7.69	252.14077808782105	241.15188451846637	230.57681720515345
7.691000000000001	251.54674905116747	240.58474079954559	230.03543855481178
7.692	250.95415733077212	240.01896503622376	229.49536184998462
7.6930000000000005	250.3629992942815	239.45455379025222	228.9565838352652
7.694	249.7732713191989	238.89150363263334	228.41910126393478
7.695	249.18496979285084	238.3298111435899	227.88291089793384
7.696000000000001	248.59809111236135	237.76947291254078	227.34800950783995
7.697	248.01263168462089	237.2104855380725	226.81439387284092
7.698	247.42858792625537	236.65284562791035	226.28206078070812
7.699000000000001	246.84595626360047	236.09654979889424	225.75100702777402
7.7	246.26473313267095	235.54159467695067	225.22122941890643
7.7010000000000005	245.6849149791297	234.98797689706376	224.69272476748097
7.702	245.10649825826314	234.43569310325228	224.1654898953604
7.703	244.52947943494786	233.88473994853894	223.63952163286552
7.704000000000001	243.95385498362543	233.33511409492692	223.114816818754
7.705	243.37962138827314	232.78681221337243	222.59137230019408
7.706	242.80677514237263	232.23983098375632	222.0691849327387
7.707000000000001	242.23531274888572	231.69416709486063	221.5482515803037
7.708	241.66523072022426	231.14981724434122	221.02856911514252
7.7090000000000005	241.09652557821994	230.60677813869978	220.51013441781936
7.71	240.52919385410044	230.0650464932612	219.9929443771894
7.711	239.96323208845678	229.52461903214402	219.4769958903701
7.712000000000001	239.39863683121956	228.98549248823716	218.96228586272053
7.713	238.8354046416288	228.4476636031735	218.4488112078161
7.714	238.27353208820554	227.91112912730182	217.93656884742336
7.715000000000001	237.71301574872663	227.37588581966477	217.42555571147838
7.716	237.153852210196	226.84193044797138	216.9157687380619
7.7170000000000005	236.5960380688157	226.30925978857027	216.40720487337444
7.718	236.03956992996154	225.77787062642747	215.89986107171555
7.719	235.48444440815277	225.24775975509743	215.39373429545665
7.720000000000001	234.93065812702744	224.71892397670098	214.88882151502085
7.721	234.37820771931445	224.19136010189885	214.38511970885818
7.722	233.82708982680455	223.66506494986493	213.88262586342069
7.723000000000001	233.27730110032726	223.1400353482645	213.38133697314234
7.724	232.72883819972128	222.61626813322746	212.881250040414
7.7250000000000005	232.18169779380764	222.0937601493224	212.38236207555926
7.726	231.6358765603655	221.57250824953485	211.8846700968144
7.727	231.09137118610235	221.05250929523933	211.38817113030228
7.728000000000001	230.5481783666303	220.53376015617732	210.89286221001186
7.729	230.00629480643894	220.01625771043203	210.39874037777477
7.73	229.46571721886707	219.4999988444022	209.90580268324075
7.731000000000001	228.92644232607984	218.98498045278066	209.4140461838578
7.732	228.3884668590406	218.47119943852846	208.9234679448487
7.7330000000000005	227.85178755748422	217.9586527128497	208.4340650391865
7.734	227.3164011698939	217.4473371951703	207.94583454757543
7.735	226.78230445347162	216.93724981311036	207.4587735584253
7.736000000000001	226.24949417411577	216.42838750246347	206.97287916783185
7.737	225.71796710639413	215.92074720717142	206.48814847955356
7.738	225.18772003351677	215.41432587929924	206.00457860498807
7.739000000000001	224.65874974731332	214.90912047901367	205.52216666315255
7.74	224.13105304820624	214.4051279745588	205.04090978066066
7.7410000000000005	223.60462674518388	213.90234534223072	204.56080509169934
7.742	223.07946765577876	213.40076956635752	204.08184973800962
7.743	222.55557260603862	212.9003976392718	203.60404086886177
7.744000000000001	222.03293843050432	212.401226561291	203.12737564103645
7.745	221.51156197218359	211.9032533406924	202.6518512188017
7.746	220.99144008252495	211.40647499368887	202.17746477389025
7.747000000000001	220.47256962139528	210.91088854440835	201.7042134854802
7.748	219.95494745705406	210.41649102486943	201.232094540173
7.7490000000000006	219.43857046612666	209.92327947495696	200.76110513197003
7.75	218.9234355335838	209.43125094240267	200.29124246225476
7.751	218.40953955271277	208.94040248275832	199.82250373976802
7.752000000000001	217.89687942509642	208.45073115937655	199.35488618058963
7.753	217.38545206058723	207.96223404338642	198.8883870081164
7.7540000000000004	216.8752543772821	207.4749082136699	198.42300345303937
7.755000000000001	216.36628330150037	206.98875075684165	197.95873275332568
7.756	215.85853576775878	206.50375876722575	197.4955721541966
7.757000000000001	215.35200871874582	206.01992934683147	197.03351890810484
7.758	214.84669910530087	205.53725960533436	196.5725702747173
7.759	214.34260388638702	205.05574666005046	196.11272352089082
7.760000000000001	213.83972002907018	204.57538763591722	195.65397592065435
7.761	213.33804450849405	204.09617966547023	195.19632475518742
7.7620000000000005	212.8375743078552	203.61811988881965	194.7397673127981
7.763	212.33830641838264	203.14120545363156	194.28430088890582
7.764	211.84023783931062	202.66543351510236	193.82992278601728
7.765000000000001	211.34336557785844	202.19080123594046	193.37663031370943
7.766	210.84768664920594	201.71730578634282	192.9244207886077
7.767	210.35319807646852	201.24494434397215	192.473291534365
7.768000000000001	209.85989689067696	200.7737140939381	192.0232398816435
7.769	209.36778013075292	200.30361222877409	191.5742631680938
7.7700000000000005	208.87684484348438	199.83463594841498	191.12635873833375
7.771000000000001	208.3870880835057	199.3667824601781	190.67952394393075
7.772	207.89850691327308	198.90004897874033	190.2337561433806
7.773000000000001	207.4110984030406	198.43443272611637	189.78905270208705
7.774	206.92485963084044	197.9699309316399	189.3454109923443
7.775	206.4397876824569	197.50654083193913	188.90282839331442
7.776000000000001	205.95587965140695	197.04425967091922	188.46130229101053
7.777	205.47313263891584	196.58308469973937	188.020830078276
7.7780000000000005	204.99154375389423	196.12301317679135	187.5814091547639
7.779	204.51111011291798	195.66404236768105	187.1430369269203
7.78	204.03182884020316	195.20616954520483	186.70571080796174
7.781000000000001	203.55369706758643	194.74939198933134	186.26942821785877
7.782	203.07671193450162	194.29370698717995	185.8341865833155
7.783	202.60087058795642	193.83911183299887	185.39998333774926
7.784000000000001	202.1261701825133	193.38560382814694	184.96681592127393
7.785	201.65260788026558	192.9331802810724	184.53468178067956
7.7860000000000005	201.18018085081493	192.48183850729077	184.10357836941228
7.787000000000001	200.70888627125177	192.03157582936754	183.67350314755805
7.788	200.23872132613255	191.58238957689633	183.244453581822
7.789000000000001	199.76968320745675	191.13427708647762	182.81642714550918
7.79	199.30176911464793	190.68723570170152	182.38942131850774
7.791	198.83497625452944	190.2412627731246	181.9634335872679
7.792000000000001	198.36930184130554	189.79635565825245	181.53846144478572
7.793	197.90474309653885	189.35251172151894	181.1145023905832
7.7940000000000005	197.4412972491278	188.9097283342648	180.69155393068883
7.795	196.9789615352885	188.46800287472098	180.269613577622
7.796	196.51773319852978	188.02733272798554	179.8486788503712
7.797000000000001	196.0576094896357	187.5877152860067	179.42874727437845
7.798	195.59858766664271	187.14914794756245	179.0098163815202
7.799	195.14066499481766	186.7116281182395	178.5918837100876
7.800000000000001	194.68383874663957	186.27515321041602	178.17494680477068
7.801	194.2281062017772	185.83972064324158	177.75900321663934
7.8020000000000005	193.7734646470674	185.40532784261623	177.344050503124
7.803000000000001	193.31991137649672	184.9719722411738	176.93008622799994
7.804	192.8674436911796	184.53965127826135	176.5171079613681
7.805000000000001	192.4160588993367	184.10836239991892	176.1051132796365
7.806	191.96575431627699	183.67810305886297	175.69409976550432
7.807	191.51652726437453	183.2488707144647	175.28406500794202
7.808000000000001	191.06837507305048	182.82066283273332	174.87500660217555
7.809	190.62129507875193	182.39347688629624	174.46692214966794
7.8100000000000005	190.1752846249303	181.96731035437898	174.05980925810053
7.811	189.73034106202414	181.542160722789	173.6536655413581
7.812	189.28646174743577	181.11802548389403	173.24848861950818
7.813000000000001	188.84364404551374	180.69490213660606	172.84427611878638
7.814	188.40188532753254	180.2727881863615	172.44102567157816
7.815	187.96118297167038	179.85168114510154	172.03873491639987
7.816000000000001	187.52153436299278	179.4315785312559	171.6374014978842
7.817	187.08293689343074	179.0124778697233	171.23702306676162
7.8180000000000005	186.6453879617605	178.59437669185186	170.83759727984204
7.819	186.2088849735864	178.1772725354237	170.43912180000066
7.82	185.77342534131796	177.76116294463318	170.04159429615746
7.821000000000001	185.33900648415357	177.34604547007189	169.64501244326317
7.822	184.90562582805947	176.93191766870885	169.24937392228134
7.823	184.47328080574943	176.51877710387163	168.85467642016982
7.824000000000001	184.04196885666738	176.1066213452306	168.46091762986657
7.825	183.61168742696776	175.69544796877943	168.0680952502717
7.8260000000000005	183.18243396949413	175.28525455681668	167.67620698622952
7.827	182.7542059437635	174.87603869793	167.2852505485146
7.828	182.32700081594402	174.46779798697557	166.89522365381202
7.829000000000001	181.9008160588384	174.060530025063	166.50612402470355
7.83	181.47564915186385	173.6542324195365	166.11794938965
7.831	181.05149758103232	173.24890278395594	165.73069748297348
7.832000000000001	180.6283588389337	172.8445387380819	165.34436604484338
7.833	180.20623042471593	172.44113790785647	164.95895282125883
7.8340000000000005	179.7851098440653	172.03869792538538	164.57445556403135
7.835	179.36499460919	171.6372164289225	164.19087203077103
7.836	178.9458822387993	171.23669106284984	163.80819998486743
7.837000000000001	178.52777025808675	170.837119477663	163.42643719547618
7.838	178.1106561987111	170.43849932995238	163.0455814375013
7.839	177.69453759877678	170.0408282823853	162.66563049157872
7.840000000000001	177.27941200281748	169.64410400369084	162.28658214406173
7.841	176.86527696177689	169.24832416864155	161.9084341870045
7.8420000000000005	176.4521300329895	168.85348645803577	161.5311844181448
7.843	176.03996878016468	168.4595885586826	161.15483064089065
7.844	175.6287907733657	168.06662816338252	160.77937066430184
7.845000000000001	175.21859358899448	167.67460297091296	160.40480230307645
7.846	174.8093748097722	167.28351068601015	160.0311233775342
7.847	174.40113202472034	166.89334901935166	159.65833171359964
7.848000000000001	173.99386282914483	166.50411568754149	159.28642514278877
7.849	173.5875648246175	166.1158084130926	158.91540150219217
7.8500000000000005	173.1822356189566	165.7284249244091	158.54525863445883
7.851	172.77787282621225	165.34196295577203	158.17599438778262
7.852	172.3744740666455	164.95642024732055	157.8076066158846
7.853000000000001	171.97203696671318	164.57179454503716	157.44009317799961
7.854	171.57055915904948	164.188083600731	157.07345193886027
7.855	171.17003828244736	163.80528517202006	156.70768076868046
7.856000000000001	170.77047198184286	163.4233970223169	156.3427775431421
7.857	170.3718579082973	163.04241692081166	155.97874014337913
7.8580000000000005	169.9741937189782	162.6623426424546	155.61556645596124
7.859	169.57747707714503	162.28317196794242	155.25325437288114
7.86	169.1817056521286	161.90490268369948	154.8918017915369
7.861000000000001	168.78687711931698	161.52753258186405	154.53120661471917
7.862	168.39298916013664	161.15105946027128	154.17146675059513
7.863	168.00003946203498	160.7754811224364	153.8125801126931
7.864000000000001	167.60802571846486	160.40079537754065	153.45454461988896
7.865	167.2169456288671	160.02700004041458	153.09735819639087
7.8660000000000005	166.82679689865196	159.65409293152118	152.74101877172336
7.867	166.4375772391853	159.2820718769424	152.38552428071475
7.868	166.04928436776848	158.9109347083609	152.03087266348004
7.869000000000001	165.6619160076245	158.5406792630467	151.67706186540852
7.87	165.27546988787995	158.17130338384052	151.32408983714808
7.871	164.88994374354743	157.80280491913732	150.97195453458994
7.872000000000001	164.50533531551102	157.4351817228727	150.62065391885585
7.873	164.12164235050864	157.0684316545065	150.27018595628277
7.8740000000000006	163.7388626011148	156.70255257900638	149.92054861840754
7.875	163.35699382572625	156.33754236683487	149.57173988195453
7.876	162.9760337885429	155.97339889393115	149.22375772881924
7.877000000000001	162.59598025955407	155.61012004169837	148.87660014605555
7.878	162.21683101452112	155.24770369698746	148.5302651258613
7.8790000000000004	161.8385838349599	154.88614775208055	148.18475066556258
7.880000000000001	161.46123650812723	154.52545010467847	147.84005476760166
7.881	161.0847868270031	154.165608657884	147.49617543952203
7.882000000000001	160.7092325902739	153.8066213201865	147.15311069395332
7.883	160.33457160231887	153.44848600544864	146.8108585485994
7.884	159.96080167319113	153.09120063288938	146.4694170262221
7.885000000000001	159.5879206186043	152.73476312707086	146.12878415462913
7.886	159.21592625991556	152.379171417883	145.78895796665967
7.8870000000000005	158.84481642410884	152.02442344052739	145.44993650016931
7.888	158.47458894378138	151.67051713550512	145.1117177980185
7.889	158.1052416571253	151.31745044859926	144.77429990805635
7.890000000000001	157.73677240791417	150.96522133086245	144.4376808831088
7.891	157.36917904548676	150.6138277386015	144.10185878096468
7.892	157.00245942472984	150.26326763336155	143.76683166436015
7.893000000000001	156.6366114060652	149.913538981914	143.432597600968
7.894	156.27163285543293	149.56463975624035	143.0991546633824
7.8950000000000005	155.90752164427494	149.21656793351744	142.76650092910484
7.896000000000001	155.54427564952172	148.86932149610453	142.43463448053242
7.897	155.18189275357574	148.52289843152835	142.1035534049433
7.898000000000001	154.82037084429558	148.17729673246748	141.77325579448302
7.899	154.45970781498258	147.8325143967406	141.44373974615237
7.9	154.09990156436322	147.48854942728963	141.1150033617923
